# Supplementary material for: Development and validation of a nomogram for evaluating the incident risk of carotid atherosclerosis in patients with type 2 diabetes
Source: Front Endocrinol (Lausanne). 2023 Feb 16;14:1131430. doi: 10.3389/fendo.2023.1131430 (PMC9978405; doi:10.3389/fendo.2023.1131430)
Supplement: Supplementary file 2 [file DataSheet_1.csv]

CAD	gender	age	NAFLD	smoke	drink	family	SBP	DBP	BMI	ALT	AST	ALP	BUN	CREA	UA	Cys.c	CHOL	TG	HDL.C	LDL.C	GSP	OGTT0H	OGTT0.5H	OGTT1H	OGTT2H	OGTT3H	HbA1c	IRT0H	IRT0.5H	IRT1H	IRT2H	IRT3H
0	1	43	0	0	1	0	118	77	25.71166208	24	22	59	6.5	74	439	0.66	5.54	2.5	1.12	3.14	312.5	7.91	12.01	12.96	14.18	9.28	6.6	8.59	15.11	27.79	33.41	18.73
0	1	55	0	0	1	0	171	96	33.02946228	45	26	72	6.2	94	400.9	1.37	3.87	1.28	0.59	2.76	295.7	6.24	13.35	15.62	12.21	8.13	5.5	11.1	108	88.5	45.6	34
0	1	56	1	1	1	0	141	94	26.12244898	25	24	72	5.6	63	302.8	1.07	4.86	2.17	1.09	2.69	276.1	6.83	6.31	7.34	12.21	13.42	5.5	9.65	10.2	11.3	38	26.4
0	1	35	1	1	1	0	129	85	31.80465784	36	18	83	6.8	63	399.1	0.92	3.83	5.07	0.64	1.6	343.9	7.99	15.76	20.02	17.42	11.69	5.6	5.93	10.7	17.9	16.6	12.2
0	1	60	1	1	1	0	124	82	21.97133586	12	16	58	7.9	75	314.5	0.96	4.24	0.78	1.23	2.6	324	5.29	9.06	12.17	9.79	6.08	5.7	3.38	9.06	16.6	21.1	13.3
1	1	55	0	1	1	0	140	76	23.88844098	12	14	115	4.3	65	475.2	1.1	4.19	0.79	0.82	2.92	202.2	3.36	4.62	6.41	6.68	4.3	5.9	10.5	36.1	55.3	54	38.7
0	1	61	0	0	1	0	135	78	23.91581633	13	19	56	6.1	71.4	268.8	0.77	5.85	2.33	1.26	2.88	250.4	7.81	14.26	18.37	20.69	15.13	6	7.02	11.6	16.8	19.8	14.7
0	1	52	1	0	1	0	111	65	30.73941662	40	30	70	3.8	54	263.8	0.75	4.11	1.23	1.1	2.45	334.2	6.52	6.93	9.5	9.62	8.28	6	6.52	6.93	9.5	9.62	8.28
0	1	51	1	1	1	0	130	89	28.73469388	42	22	59	7.3	67.3	396.1	0.76	5.46	6.05	0.96	2.34	302.6	7.73	8.03	10.42	11.93	8.96	6	3.96	4.06	5.17	10	9.73
1	1	55	0	0	1	0	135	85	31.14186851	23	26	40	4	78	617.3	0.93	5.76	6.04	0.58	2.81	203.8	4.95	8.6	12.4	11.57	7.39	6	11.77	38.45	67.21	99.86	49.52
1	1	54	0	0	1	0	138	82	24.48979592	36	26	83	4.9	55.4	367	0.83	4.15	2.3	1.06	2.24	254.3	6.07	12.82	9.35	7.09	5.14	6	10.1	176.85	97.08	41.32	14.64
1	1	52	1	1	1	0	110	70	26.49302563	34	21	101	6	101	512.2	0.86	5.11	1.56	1.28	2.88	287.5	5.07	7.93	8.58	6.56	5.47	6	18.3	76.5	121	153	75.5
0	1	56	1	1	1	0	154	94	25.05930703	36	27	53	4.7	65	436.5	0.73	2.55	1.24	0.78	1.46	272.2	6.18	9.63	13.74	12.58	9.27	6.2	2	10.1	20.5	83.1	55.4
1	1	64	1	0	1	0	154	89	24.91349481	33	36	93	6.1	66	296.3	0.83	4.63	1.65	1.31	2.42	336.3	10.13	13.41	17.76	20.04	15.7	6.2	22.9	35.6	49.4	79.2	78.5
1	1	45	0	1	1	0	125	81	23.05175491	30	22	52	5.4	72.6	364	0.77	4.56	3.22	1.12	2.38	228.6	6.13	10.86	13.7	10.3	4.75	6.2	6.13	10.86	13.7	10.3	4.75
1	1	43	1	1	1	0	113	73	27.6816609	44	31	50	6.4	76	560.8	0.93	4.78	1.13	0.99	3.28	247.8	4.11	6.37	10.12	12.37	9.88	6.2	9.79	28.9	51	102	93.1
0	1	44	1	1	1	0	129	73	21.71806609	30	21	54	5.5	85	435	1.18	4.19	6.04	0.59	1.6	276.5	6.25	8.45	12.43	12.02	11.23	6.3	12.5	30.4	65.8	55	48.2
0	1	53	0	0	1	0	128	90	25.82644628	23	17	77	6.5	51	301	0.66	4.01	2.87	1.13	2.2	295	6.73	10.94	12.21	8.63	5.27	6.3	5.53	43.1	54	44.7	21.1
1	1	55	0	0	1	0	105	61	20.71569381	16	14	84	4.5	67.1	309.5	0.91	3.96	1.26	1.29	2.56	335.4	6.93	9.04	12.03	9.68	9.89	6.3	5.07	17.5	33.7	27.7	37.7
0	1	51	1	1	1	0	149	97	29.40759637	17	16	52	4.8	75	337.3	0.79	2.25	1.56	0.93	0.8	267.4	5.99	10.14	16.25	15.19	9.73	6.4	52.2	107	129	149	146
0	1	44	0	1	1	0	127	82	28.71972318	43	19	72	4	49.6	288.8	0.7	4.08	5.24	1.18	1.45	338.2	8.32	9.71	11.57	13.89	12.17	6.4	6.79	10.2	12	18	16.8
1	1	56	1	1	1	0	118	79	21.84700852	115	141	64	3.7	68.5	271.8	0.97	4.05	2.21	1.28	1.6	310.8	5.91	9.06	14.53	16.95	17.17	6.4	38.6	52	97.3	140	153
0	1	58	1	0	1	0	142	92	24.56747405	25	26	67	6.1	72	325.3	0.91	3.33	0.98	0.83	2.22	340.6	4.31	7.05	11.52	17.4	16.29	6.5	8.65	12.5	15.4	22	19.2
0	1	47	1	1	1	0	130	92	27.28174603	27	26	82	6.3	66	648	1.02	4.59	1.14	0.95	3.04	254.6	5.77	8.28	10.2	10.46	8.09	6.5	27.3	108	107	155	140
0	1	49	0	1	1	0	115	80	21.2585034	10	18	66	3.3	72.5	658.5	1.22	3.78	1.87	0.86	1.98	314.9	6.35	8.11	11.81	11.83	12.05	6.5	22.5	28.4	36.9	41.1	42.1
0	1	53	1	1	1	0	118	74	24.44180209	36	24	61	6.3	101.3	429.9	0.72	4.98	2.61	0.74	2.97	175.7	6.52	9.22	12.54	13.12	8.57	6.5	6.15	9.96	28.2	99.2	76.1
0	1	48	0	1	1	0	127	93	22.83737024	16	20	77	5.8	55	395.8	0.79	5.57	1.81	1.02	3.57	272.2	6.91	10.9	15.29	12.87	6.07	6.6	3.89	7.49	18.1	33.8	21.6
1	1	58	1	1	1	0	130	80	26.42356982	22	17	86	3.8	86	379.5	1.22	5.34	1.37	0.94	3.78	249.2	6.15	9.6	9.44	11.08	10.84	6.6	66.5	128	129	156	152
1	1	61	0	0	1	0	135	83	24.09297052	13	25	99	5.8	79	544.2	0.99	4.52	1.53	1.1	2.67	268.9	7.03	9.18	13.4	13.65	9.77	6.6	14.4	24.9	57.8	101	110
0	1	56	0	0	1	0	126	80	23.24340802	18	18	70	5.6	69.9	401.9	0.84	5.28	1.57	0.81	3.4	317.4	7.91	15	19.93	23.66	17.12	6.6	5.92	10.5	21	26.4	24.9
0	1	48	1	0	1	0	155	99	28.72678773	20	21	66	6.4	80	514.9	1.06	5.7	1.44	1.02	3.81	310.1	6.13	8.19	13.08	11.13	6.52	6.7	15.4	26.2	45.2	119	57
1	1	56	1	1	1	0	130	70	25	26	21	94	4.2	84	364.5	0.89	4.89	4.11	0.9	2.73	324.5	7.37	15.07	17.77	13.57	8.15	6.7	16.2	70.3	122	84.3	45.7
0	1	45	1	1	1	0	120	70	28.39372634	36	25	85	3.8	69	359.4	0.89	4.25	3.38	0.73	2.52	289.2	8.99	12.88	18.11	15.46	11.75	6.7	41.3	44.4	137	107	101
1	1	55	1	1	1	0	173	102	31.67346939	51	31	84	5.2	63	379	0.58	5.38	1.91	1.19	3.08	216.9	6.24	10.99	14.85	12.72	9.19	6.8	5.89	6.08	53.2	103	6.3
1	1	60	1	0	1	0	136	92	29.03178981	45	30	72	7.8	73	334.3	0.73	4.25	3.5	0.91	1.8	336.6	6.51	12.41	17.32	16.7	13.56	6.8	8.29	14.3	28.5	34.1	25.2
0	1	46	1	0	1	0	142	84	26.25958475	24	19	51	5.2	72	716.6	1.04	3.27	3.33	0.82	1.23	354.4	8.97	13.16	17.55	18.02	14.37	6.8	26.6	49.9	104	102	81.1
0	1	49	1	0	1	0	123	82	26.34649403	15	18	74	5.2	101	464.3	1.15	4.37	2.57	0.93	2.91	312.1	7.24	9.7	14.4	13.94	13.46	6.9	13.9	24.4	42.8	42.5	42.7
0	1	49	0	0	1	0	131	76	24.09297052	36	23	73	5.9	70	351	0.93	5.09	1.94	1.44	2.57	364	7.61	10.35	13.42	15.33	16.67	6.9	6.2	18.9	22.3	18.2	7.7
0	1	44	1	0	1	0	110	70	26.31069215	47	29	67	5.4	54	455.1	0.8	5.55	2	0.89	3.58	292.8	6.78	12.43	14.74	16.27	11.03	6.9	11.1	33.6	50.5	77.2	31.2
1	1	54	0	1	1	0	116	63	25.15589569	20	16	125	7.5	96	413.7	1.38	3.86	2.15	1.24	1.92	373.3	6.97	8.93	12.52	11.94	9.71	7	29.3	34.8	43.2	95.9	83.1
0	1	50	1	1	1	0	138	95	32.74416118	27	33	86	3.9	48	461.8	0.8	5.18	17.67	0.78	1.25	360.2	7.68	13.31	15.91	13.51	9.9	7.1	9.23	19.6	51.3	26.8	14.3
1	1	54	0	1	1	0	142	83	25.39343112	31	31	104	4.2	94	474.8	1.39	5.28	2.02	1.14	3.18	309.5	6.7	8.87	12.98	11.8	9.94	7.2	10.9	21.8	49.4	57.3	50.3
1	1	68	0	0	1	0	110	78	18.59113034	22	22	49	5.5	74.8	230.7	0.74	4.84	0.76	2.04	2.71	409.3	15.95	18.14	23.43	28.06	29.82	7.2	2	2.75	3.34	4.08	3.81
0	1	47	0	1	1	0	127	90	32.1799308	35	22	56	3.6	57.9	399.6	0.98	5.34	5.33	0.87	2.05	227.4	7.8	13.66	16.29	16.79	10.54	7.3	34.7	81.4	96.7	174	88.9
1	1	77	1	0	1	0	144	86	24.8015873	81	58	63	4.1	68.8	299.7	0.95	4.77	1.89	0.72	2.83	225.1	5.91	12.55	13.06	15.33	10.53	7.3	27.7	94.7	121	157	123
1	1	50	1	1	1	0	145	95	26.09810445	26	21	73	6.2	61	394.2	0.96	4.17	1.67	0.93	2.63	317.4	8.16	8.93	11.02	15.04	12.61	7.4	12.2	14.6	21.9	30.4	35.6
1	1	48	1	1	1	0	142	92	26.06167931	31	32	117	5.8	55	296.3	0.84	5.03	0.93	0.96	3.52	336.3	5.52	11.13	15.12	17.1	14.21	7.4	10.5	30.1	34	48.1	35.1
1	1	64	1	1	1	0	142	88	29.38475666	37	27	68	4.5	88	542	1.28	7.45	3.78	1.05	4.77	300.8	7.31	12.22	15.17	14.75	8.79	7.4	15.9	28.1	50.5	89.7	48.4
1	1	70	1	0	1	0	152	86	29.03178981	30	22	69	6.3	70	301.7	1.01	3.15	2.17	0.69	1.54	287.7	7.11	10.33	11.99	11.74	11.41	7.4	8.07	32.6	49.7	51	60
1	1	56	0	0	1	0	120	80	23.87543253	18	18	96	6.6	90	524.5	1.04	5.49	1.82	0.83	3.75	372.4	7.79	11.64	15.34	13.09	11.25	7.4	11.6	23.8	44.8	48	39.4
0	1	57	0	0	1	0	114	64	30.99173554	34	30	67	7.34	94.6	502.9	1.3	3.98	2.92	1.08	2.02	292.3	9.42	11.27	14.47	14.96	13.72	7.4	15.1	22.3	30.4	39.3	45.8
0	1	46	0	1	1	0	120	70	26.12244898	23	19	67	5.7	83	331.1	0.95	3.46	1.11	0.79	2.42	416.9	5.44	5.95	9.23	15.98	11.98	7.4	15.8	17.1	24.9	40.1	49.8
1	1	54	0	0	1	0	135	92	23.44053271	22	28	80	6.2	79	496.4	0.83	4.33	2.01	1.04	2.48	405.9	6.81	12.01	12.94	15.27	9	7.5	5.45	29.4	24.6	24.3	21.8
0	1	52	1	1	1	0	119	90	26.36560303	29	21	58	6.3	51	437.3	0.73	4.52	4.89	0.64	1.94	334.1	9.49	15.04	19.21	19.25	16.26	7.5	22.2	30.9	56.2	58.2	21.7
0	1	55	0	1	1	0	136	84	25.68956193	10	12	87	4.5	81	280.5	1.25	4.91	2.37	1.18	3.11	332.7	13.18	13.84	15.19	18.5	19.45	7.5	19.2	21.7	26.5	27.2	36.2
1	1	51	1	1	1	0	130	80	29.41075887	11	13	85	9.2	78	440.3	0.75	3.98	4.25	0.69	2.21	324.5	9.34	9.84	10.89	11.76	9.87	7.5	39.7	46.1	56.7	39.3	38.1
0	1	46	1	1	1	0	163	96	37.10737765	69	43	84	4.9	76	472.4	0.84	4.93	7.58	0.69	1.91	310.8	7.14	10.37	12.07	10.02	6.59	7.6	22.7	49.7	67.2	52.2	44.8
1	1	59	0	0	1	0	110	70	19.13265306	73	100	83	12	72	365.5	1.14	3.38	0.53	1.8	1	357.3	9.99	10.38	11.24	15.18	17.94	7.6	2	2	2	2	2.24
1	1	67	0	1	1	0	110	70	21.79944511	13	15	80	5.4	71	342.3	0.89	4.1	1.38	0.84	2.4	299.6	7.21	12.21	14.54	14.68	8.85	7.6	4.05	13	25.1	28.4	17.8
1	1	49	1	1	1	0	148	90	24.48979592	14	14	80	5	71	525.6	0.96	3.9	5.05	0.76	1.43	426.3	12.2	17.23	18.06	20.24	17.01	7.7	11.9	19.3	20.8	27.4	31.5
0	1	48	0	0	1	0	119	78	25.46296296	29	13	60	6.2	70	283.8	0.54	6.01	6.73	0.78	2.7	426.8	12.17	12.37	15.18	18.91	17.57	7.7	11.1	11.4	13.4	19.2	20.3
0	1	58	1	1	1	0	134	75	29.86182851	28	25	42	5.8	64	483	0.94	5.07	1.07	1.03	3.51	321.1	7.76	11.55	16.08	15.7	12.21	7.8	15.8	28.5	49.8	57.7	58.5
0	1	45	1	1	1	0	110	70	27.39817568	21	21	90	3.8	63	324.7	0.92	4.16	9.67	0.65	1.16	368.9	13.43	19.76	23.44	21.06	17.66	7.8	2.42	3.55	7.19	16	9.63
1	1	43	0	1	1	0	150	85	24.50894577	35	19	35	3.7	61	298	0.74	5.22	1.67	1.98	2.78	404.9	13.65	17.02	20.28	20.87	17.78	7.8	9.44	11.8	18	19.9	23.9
1	1	55	1	1	1	0	127	67	27.85200798	22	14	53	4.3	34	290.2	0.86	3.27	1.51	0.84	1.99	263.8	9.52	12.94	17.78	21.14	18.48	7.8	25.7	27.1	44	63.7	70.3
0	1	37	0	1	1	0	164	108	25.14285714	72	48	86	5.6	59	325.7	1.03	5.32	1.34	1.66	2.67	367.2	11.89	13.28	15.98	19.45	19.18	7.9	15.3	19.6	21.8	28.3	26.8
0	1	50	1	1	1	1	151	103	24.67550027	33	35	97	4.8	80	318.3	0.98	4.39	2.33	1.24	2.37	544.4	9.35	11.65	13.27	17.82	15.89	7.9	11.2	19.6	20.6	40.2	34.5
1	1	51	1	1	1	0	137	92	24.56747405	20	13	60	5.3	76.7	389.9	0.98	5.49	3.37	0.88	3.56	338.2	7.9	10.26	14.63	16.34	14.3	7.9	26.6	30.9	54.5	58.2	61.6
1	1	59	0	1	1	0	110	70	25.05930703	18	17	101	7.4	87.6	338.9	1.25	4.4	1.83	0.98	2.5	297.2	7.57	12.37	16.45	22.33	17.42	7.9	19.2	22.1	29.9	96.5	83.1
1	1	60	0	1	1	0	110	70	24.56747405	22	19	70	7.2	32	378.3	1	5.81	15.68	0.69	1.49	221.8	9.79	13.89	20.17	21.05	18.07	7.9	17.44	25.32	54.34	57.56	44.41
1	1	62	0	0	1	0	118	65	26.92743764	14	20	51	4.8	75	347.9	0.58	5.29	0.6	1.08	3.65	313	5.42	7.87	14.28	16.2	14.21	7.9	19.7	28.9	45.1	44.1	41.3
1	1	58	0	1	1	0	107	62	23.67125363	25	17	120	6.8	72	262.9	0.89	5.28	1.42	1.08	3.55	399.8	10.26	15.55	17.76	18.21	13.23	7.9	12.7	17.9	10.6	8.3	0.6
0	1	53	1	0	1	0	155	112	26.02758248	28	22	55	4.6	69	281.3	0.83	4.82	1.49	1	2.78	432	11.05	16.04	20.93	20.52	15.88	8	6.68	12.3	20.7	17.7	12.1
1	1	67	1	0	1	1	160	90	27.06405159	53	33	69	6.7	64	209.6	0.92	3.88	1.35	0.75	2.78	375.4	7.55	12.07	13.7	15.88	13.73	8	16.5	45.4	51.2	83.8	56.8
0	1	48	0	0	1	0	127	86	28.08217087	25	17	59	6	72.5	404.7	0.75	6.61	16.03	0.72	1.84	320.4	8.55	9.86	12.68	14.39	15.45	8	9.55	16	24.4	27.7	38.4
0	1	45	1	1	1	0	122	75	26.12244898	18	19	60	5.6	82	298.4	0.74	4.04	0.87	0.89	2.43	415.2	7.31	10.13	12.47	12.87	11.26	8	15.1	22.8	23.4	31.9	23.5
1	1	63	0	1	1	0	110	70	22.14427438	37	28	77	5.1	80.1	416.2	1.15	4.89	2.3	1.05	2.82	434.9	8.51	13.54	16.27	16.78	16.47	8	11.9	31.5	47.7	75.8	46.6
0	1	70	0	0	1	0	130	69	24.22145329	32	23	65	5	78	347.2	0.76	3.95	0.93	1.24	2.23	506.5	10.8	12.87	16.56	18.53	14.53	8	16.2	25.7	37.9	45.5	41.1
1	1	80	1	0	1	0	140	75	29.74580855	35	22	63	7.2	84.2	280.4	1.06	3.06	1.71	0.88	1.66	369	8.36	13.34	17.14	20.09	18.02	8	5.46	9.32	22.3	32.7	22.6
1	1	51	0	1	1	0	102	62	21.79930796	35	23	67	5	52	241	0.98	6.53	1.07	0.95	4.74	407.3	8.07	11.68	15.09	15.13	12.03	8	5.31	5.91	10.6	22.4	17.4
0	1	65	1	1	1	0	152	80	25.90945695	33	37	78	3.6	56	308.9	0.81	2.34	3	0.65	0.8	151	5.99	9.05	11.77	12.15	9.49	8.1	10.4	25.9	46.1	84.5	86.2
0	1	44	0	1	1	0	111	79	22.46003435	15	11	72	6.4	78	313.1	1.02	4.14	7.64	0.54	1.64	443.6	10.06	11	13.28	17.49	17.36	8.2	5.84	6.78	9.04	9.45	15.1
0	1	56	0	1	1	0	155	73	26.12244898	42	48	56	7.7	59.7	387.7	0.9	4.12	0.85	1.04	2.58	398.6	8.53	9.6	14.17	17.75	15.43	8.2	18.1	26.5	35.9	29.56	18.26
1	1	37	0	1	1	0	110	70	27.39875163	16	16	55	4.3	60	333.7	0.71	4.38	1.8	0.9	2.78	418.9	7.51	12.23	15.16	17	13.03	8.2	8.14	14.9	20.5	34	27.7
1	1	57	1	1	1	0	168	91	31.14186851	23	18	86	5.6	85	422.2	1.03	4.31	2.1	0.87	2.56	362.4	10.17	11.21	15.92	19.93	20.44	8.2	14.6	17.6	27.5	31	31.7
0	1	69	0	0	1	0	111	63	23.66143862	13	13	55	5.4	92	423.6	1.33	4.23	1.33	0.76	2.8	408.8	9.19	13.08	19.04	21.49	19.79	8.2	6.08	15.3	27.4	36	13.5
0	1	52	0	0	1	0	170	70	18.36547291	22	23	273	8	60	332.1	1.67	5.61	1.05	1.32	3.68	101.5	8.56	10.27	15.07	22.22	18.38	8.3	11.1	11.8	22.1	33.8	32.8
0	1	55	0	1	1	0	110	70	22.49134948	13	11	108	5.3	75.4	352.2	0.87	3.5	2.13	0.83	1.84	401.5	6.86	8.28	11.2	13.73	12.7	8.3	14.3	16.2	18.4	29.2	32.3
0	1	75	1	0	1	0	110	70	23.4375	51	38	66	5.8	54	323.8	0.83	3.81	0.87	1.07	2.3	388.8	12.98	12.62	16.83	21.1	23.77	8.3	12.4	15.6	17.7	30.2	30.2
0	1	56	0	0	1	0	142	82	27.6816609	24	21	72	6.4	85	315.9	1	3.52	0.81	1.1	2.14	360.2	5.46	8.78	13.18	16.57	14.19	8.3	14.8	15.5	25.3	46.5	43.7
0	1	56	1	0	1	0	126	78	25.61728395	22	20	69	4.7	71.2	312.9	0.96	5.96	1.63	1.17	3.88	215.6	8.61	11.24	15.62	17.76	17	8.3	8.02	9.13	14.9	20.5	29
0	1	53	1	1	1	0	142	82	24.61810377	39	26	89	7	49.3	479.5	0.54	3.53	5.84	0.72	1.22	363.5	10.48	15.12	22.55	26.65	23.2	8.4	8.5	11	11.3	15	12.7
0	1	37	0	1	1	0	130	67	30.42184965	39	24	76	7.1	87	454.6	0.9	4.78	3.56	1.15	2.33	399.4	9.38	13.54	17.05	17.25	13.95	8.4	27.84	33.04	46.39	42.73	42.33
0	1	54	0	1	1	0	138	95	25.25951557	48	39	55	5.1	59	274.6	0.75	4.69	1.64	1.41	2.33	413.4	8.43	12.21	16.7	18.43	15.99	8.4	6.1	13.3	20	33.5	36.4
0	1	51	1	0	1	0	137	95	24.48979592	74	34	129	4.8	72	405.1	0.96	5.71	1.89	1.29	3.42	450.4	11.04	15.07	20.91	22.4	18.66	8.5	7.27	12.82	22.16	29.02	14.68
0	1	52	0	0	1	0	155	85	24.9107674	38	30	116	5.5	72	244.6	0.61	5.24	2.85	1.3	3.13	469.6	10.95	11.64	13.07	18.43	20.12	8.5	7.41	7.84	7.87	15.1	19.75
0	1	51	1	0	1	0	125	77	25.30693205	29	21	68	6.6	66	357.4	0.81	5.75	3.41	0.89	3.1	399.8	8.75	11	14.11	16.15	15.11	8.5	9.27	17.8	31.1	34.3	37.4
0	1	56	0	1	1	0	147	96	29.4022733	23	41	86	4.4	54	337.6	1.07	4.53	1.36	1.66	2.32	262.7	14.75	17.16	21.31	22.22	19.22	8.6	70.2	77.9	86.1	94.1	91.4
1	1	67	1	1	1	0	141	71	23.67125363	14	13	94	7.2	72	210.4	0.89	3.98	2.49	0.79	2.31	422	9.34	10.72	15.3	17.66	16.38	8.6	50.1	53.74	103	126	132
1	1	65	0	0	1	0	105	64	21.13885586	10	12	77	6.3	80	391.8	0.88	2.84	0.86	0.7	1.49	372	10.53	18.49	20.43	23.53	21.35	8.6	1.51	2.24	2.53	3.6	4
0	1	49	0	1	1	0	140	90	28.65013774	23	17	75	6.3	84	537.4	0.99	3.34	2.88	0.78	1.6	336.8	7.63	9.78	13.16	14.49	13.59	8.7	7.58	13.1	18	32.6	34
1	1	36	0	1	1	0	120	70	27.09925101	17	12	102	4.1	57.5	253	0.56	4.42	1.62	0.96	3.08	408	18.77	25.18	28.6	32.91	28.17	8.7	2	2	2	1.34	1.21
1	1	59	1	1	1	0	116	68	25.95155709	14	16	122	7.9	84	472.2	1.17	5.8	11.44	0.72	1.35	427.6	12.32	19.33	22.25	20.6	14.3	8.7	7.06	12.9	19.1	22	17.9
0	1	40	1	0	1	0	139	98	28.40550436	56	106	100	4.1	76	528.2	0.51	3.91	2.72	0.8	2.24	435.1	6.94	10.84	14.21	16.08	12.12	8.8	13.1	22.9	32.3	77	73.8
1	1	54	1	1	1	0	180	70	25.03413746	42	75	60	4.7	73	420.9	1	4.54	5.28	1.16	1.83	450.2	13.08	17.98	16.25	19.2	15.73	8.9	11.2	24.9	36.7	37.2	24.7
1	1	61	1	0	1	0	136	81	24.44180209	23	21	98	6.1	102	369	1.14	4	1.8	1.04	2.29	407.5	9.99	12.97	19.8	22.68	27.02	9	41.4	44.8	73.8	151	162
0	1	55	0	0	1	0	163	85	24.91349481	25	20	62	6.4	62	339.4	0.95	3.69	1.62	0.82	2.2	490	13.52	15.08	19.2	21.32	19.44	9	24.4	19.5	39.4	41.1	41.8
0	1	70	0	0	1	0	120	80	22.77318641	25	24	94	11.79	148.5	460.5	1.41	4.73	1.34	1.22	2.84	325.3	7.65	8.97	12.25	15.53	16.07	9	5.46	11.77	14.65	17.81	15.28
0	1	29	1	0	1	0	128	87	30.22195799	87	57	73	3.9	64	688.9	0.8	4.35	2.6	0.8	2.75	403	9.67	10.48	13.23	14.46	13.08	9.1	25	26.7	27.2	43.4	42.9
0	1	54	1	1	1	0	130	83	26.33288875	24	22	62	4.5	50	373.3	0.99	5.6	2.66	0.86	3.69	358.7	10.4	19.23	23.13	21.03	14.59	9.1	17	22.2	41.3	45.6	37.5
1	1	54	1	0	1	0	138	98	25.25951557	35	25	103	5.1	77	430.5	0.64	6.72	2.01	1.08	4.62	461.2	10.48	18.66	21.86	25.01	18.75	9.1	10.2	34.4	31.9	30.1	24.4
1	1	57	0	1	1	0	131	88	27.4691358	20	15	91	5.1	69	350.1	1.06	5.37	1.96	1.03	3.74	313.5	10.43	13.79	16.42	20.1	18.16	9.1	13.9	18.9	22.7	26.8	29
1	1	68	0	0	1	0	138	95	24.56747405	14	16	97	5.7	76.4	246.4	0.83	3.74	1.6	1.08	2.03	594.3	11.52	13.29	17.68	21.89	20.41	9.2	10.7	12.1	20.5	34.2	35.2
0	1	56	0	1	1	0	138	87	23.38868656	19	13	89	7	57.6	355.6	0.9	3.01	1.42	0.75	1.89	162.7	12.73	17.12	20.34	21.59	19.65	9.2	31.7	36.2	48.6	53.1	44.4
0	1	54	0	1	1	0	124	76	26.7299275	24	21	86	4.4	62	301.1	0.77	4.45	1.65	1.01	2.91	367.4	10	13.16	17	18.07	15.85	9.2	7.6	16.1	22	23.4	26.1
0	1	69	1	0	1	0	122	66	28.22838647	34	22	74	5.3	75	360.7	0.73	3.82	1.29	1.24	1.93	466.7	14.15	19.69	22.59	24.48	19.06	9.2	26.8	37.9	50.3	75.4	48.8
0	1	69	0	0	1	0	122	66	28.22838647	34	22	74	5.3	75	360.7	0.73	3.82	1.29	1.24	1.93	466.7	14.15	19.69	22.59	24.48	19.06	9.2	26.8	37.9	50.3	75.4	48.8
1	1	55	1	1	1	0	115	75	23.51020408	29	19	102	5.8	54	280.8	0.68	5.6	6.12	0.82	2.35	418.9	10.56	12.91	18.32	23.74	18.65	9.2	11.9	17.1	24.3	24.4	28.1
0	1	34	1	0	1	0	190	107	24.33747972	40	21	147	6.3	57	251.8	0.44	5.39	3.12	0.97	3.29	422.8	11.27	13.82	18.41	16.16	15.61	9.3	17.91	28.97	41.24	42.85	41.2
0	1	47	1	1	1	0	107	81	27.09925101	114	66	115	5.8	73	593.4	0.91	5.77	5.44	0.8	2.86	481.9	12.94	20.59	25.19	28.99	22.16	9.3	8.73	9.2	9.9	10.7	15.3
0	1	61	1	1	1	0	121	66	25.05930703	14	17	79	4.2	64	360.2	0.7	5.78	3.92	0.95	3.04	494.5	12.38	16.19	18.06	18.87	16.56	9.3	3.11	5.1	6.04	8.67	6.77
0	1	45	0	1	1	0	136	89	26.29757785	26	14	63	5.1	66	414.7	0.62	4.94	1.53	0.85	3.29	461.9	11.8	12.71	20	23.47	17.5	9.4	5.19	8.45	10.6	12.8	10.4
0	1	34	0	0	1	0	122	89	27.3190684	19	16	63	6.5	64	551.8	1.12	4.11	6.01	0.71	1.66	394.6	7.8	13.77	17.6	16.78	12.14	9.4	6.81	14	19.9	20.1	15.8
0	1	44	0	1	1	0	110	70	25.95155709	13	17	74	3.9	66	283.6	0.9	5.8	2.15	0.84	4.1	394.3	11.09	15.84	19.3	17.93	12.25	9.4	6.68	14.9	20.4	19	14.8
0	1	40	1	0	1	0	138	95	24.22145329	29	16	97	5.1	54	304.6	0.81	3.9	2.33	0.92	2.24	474.7	9.31	11.41	15.67	16.3	15.6	9.6	8.74	12.2	15.7	24.4	23.9
1	1	53	1	1	1	0	130	75	14.87209994	21	16	74	7.5	70.7	451.8	0.8	5.6	4.18	0.9	3.07	479.2	11.67	14.27	19.93	19.16	18.51	9.6	4.71	11.4	22	14.5	16.1
0	1	46	0	1	1	0	109	73	22.4996371	26	21	80	8.4	68	191.5	0.65	4.27	1.04	1.89	2.33	475.5	17.03	17.4	22.62	26.72	25.7	9.6	2.84	3.45	2.39	2.74	2.44
0	1	34	0	1	1	0	110	70	21.22000905	21	19	71	6.4	76	243.5	0.55	4.05	0.41	1.32	2.11	402.2	6.45	8.61	12.8	11.16	10.1	9.6	1.64	2.36	3.56	5.64	3.53
1	1	62	0	0	1	0	110	70	22.14427438	22	18	86	5.9	69	345.4	0.6	4.02	1.76	0.75	2.64	425.9	11.24	14.35	17.61	19.28	17.64	9.6	11.26	19.33	19.55	28.29	30.99
1	1	54	1	0	1	0	102	70	19.13265306	60	39	96	3.3	67	316.1	0.96	4.98	1.4	0.84	3.45	450.1	14.98	15.16	16.44	19.96	21.46	9.6	14.3	19.6	22.5	24.3	31.6
0	1	54	1	1	1	0	135	93	26.02758248	15	17	88	5.8	65	325.1	0.39	4.76	5.44	1	1.36	533.3	12.9	14.28	19.09	22.26	20.97	9.7	4.3	4.76	4.81	7.31	5.56
1	1	43	1	1	1	0	162	95	28.05570579	37	23	66	3.5	58	372.1	0.89	4.45	3.12	0.82	2.42	368.3	8.6	10.01	13.81	15.7	14.81	9.7	15.9	20.9	34.4	51.9	51
0	1	54	0	0	1	0	120	70	25.77854671	42	27	106	4.6	67	348.2	0.79	3.2	1.05	0.95	2.08	617.4	12.65	13.98	18.36	20.27	19.04	9.8	92.5	107	111	120	110
0	1	42	1	1	1	1	110	70	28.37370242	40	27	81	6	60	309.5	0.86	6.5	3.85	0.88	3.75	471	16.29	17.46	24.23	19.37	22.71	9.8	10.2	12	24.8	20.8	18.8
1	1	46	0	1	1	0	140	80	36.84424013	42	27	78	3.9	53	364	0.5	5.32	1.51	1.12	3.27	325.1	7.63	12.19	18.13	21.89	15.85	9.8	15.7	18.4	30.7	49.4	52
0	1	28	0	1	1	0	142	97	27.77777778	15	11	73	3.9	65	350.1	0.58	4.97	1.05	0.68	3.87	442.2	8.45	14.11	17.25	19.98	17.27	9.9	6.93	11.4	18.3	16.2	17.1
0	1	47	1	1	1	0	144	95	27.47170713	46	21	60	4.5	87	421.9	0.69	4.4	1.47	0.82	2.82	416.6	7.47	9.23	14.17	19.46	16.71	9.9	16	20.4	24.1	39.7	32.8
1	1	61	0	1	1	0	145	90	27.75510204	21	13	87	5.2	78.1	386.6	0.91	3.48	4.76	0.81	1.44	273.1	12.66	11.96	15.22	17.35	18.75	9.9	33	33.7	37.1	45	42
0	1	39	1	0	1	0	154	87	25.4580659	101	63	91	3.9	78.4	395.5	0.8	4.72	1.44	0.88	3.24	637.8	15.39	21.35	28.13	29.35	21.98	10	10	15	17.3	19.3	21.8
0	1	55	0	0	1	0	140	86	26.19618735	17	18	105	4.7	50	290.3	0.8	4.34	1.02	1.12	2.97	484.6	13.87	15.4	19.78	22.53	22.07	10	11.8	10.8	14.6	19.2	16.8
0	1	63	1	1	1	0	121	77	24.61810377	54	37	81	5.3	61	443	0.88	5.12	1.12	1.24	3.35	431.8	13.63	15.07	19.04	22.87	19.99	10	9.27	7.86	17.9	26.7	21.9
1	1	51	0	1	1	0	107	67	22.8104374	15	20	95	5.5	55	196.6	0.7	6.62	1.26	1.46	3.67	584.9	13.91	20.34	27.11	28.49	23.85	10	2	2	2	2	2
0	1	49	0	1	1	0	135	93	23.92485822	60	56	64	4.7	62	488.2	1.1	3.94	0.87	1.09	2.64	417.6	9.52	12.82	18.45	22.21	22.91	10.2	12.5	12.7	17.7	14.9	24.55
0	1	54	0	0	1	0	131	83	26.57312925	23	21	108	4.2	55	485.4	0.82	9.96	16.21	0.86	2.11	475	10.86	16.38	18.51	20.55	18.42	10.2	6.43	14.9	15.1	19.4	26.3
0	1	40	1	1	1	0	122	78	26.86120692	29	17	70	5.1	77.3	439.2	0.68	6.18	2.32	0.8	3.48	332.9	9.82	13.39	17.17	13.25	10.16	10.2	22.1	23.6	38	34.1	5.23
1	1	64	0	1	1	0	141	79	23.99945917	36	34	97	5.5	90	320.2	0.78	4.46	1.34	1.24	2.41	457.1	9.59	15.73	16.01	17.49	15.49	10.2	8.09	11.9	18.8	36.4	32.1
0	1	38	0	1	1	0	110	70	22.14427438	45	25	95	6.8	79	426.1	0.66	6.23	2.76	0.88	4.03	393.3	9.9	11.45	17.97	20.48	16.64	10.2	11.8	14.8	20.1	32.7	28.3
0	1	38	1	1	1	0	110	70	22.14427438	45	25	95	6.8	79	426.1	6.23	6.23	2.76	0.88	4.03	393.3	9.9	11.45	17.97	20.48	16.64	10.2	11.8	14.8	20.1	32.7	28.3
0	1	51	1	0	1	0	146	105	22.49134948	6	3	100	3.6	57	314.7	0.88	4.85	1.29	1.03	3.22	477.8	18	22.35	25.17	27.87	26.65	10.3	1.58	3.41	3.25	3.08	2.65
1	1	49	1	1	1	0	188	105	27.73229978	18	16	83	4.3	56	311.2	0.85	5.57	1.52	0.94	4.21	522.3	13.49	14.64	18.54	22.86	22.36	10.3	44.7	46.8	50.6	53	75
1	1	41	1	1	1	0	141	81	24.16326531	16	21	68	4.9	65	344.6	0.75	3.83	1.56	0.83	2.64	448.6	7.73	15.11	18.9	18.38	11.36	10.3	5.88	10.7	18.6	22.3	14.4
1	1	57	0	1	1	0	131	74	24.48979592	12	15	78	5	84	325.8	1.03	4.62	1.53	0.8	3.15	299.3	11	13.13	17.09	19.17	19.2	10.3	13.8	16.3	21.7	21.8	27.5
1	1	68	1	1	1	0	140	69	26.98961938	24	24	75	6.7	69.7	331.1	0.96	2.89	1.18	1.14	1.21	543.5	9.72	11.87	14.67	15.17	15.19	10.3	9.68	11.7	12.5	12.6	19.6
1	1	56	1	1	1	0	102	65	19.03114187	14	14	74	5.3	68.7	303.5	0.81	5.73	0.98	1.28	3.64	533.9	13.21	16.34	18.69	23.24	22.29	10.3	16.4	19.9	26.1	38.8	26.2
1	1	70	0	0	1	0	130	60	26.06167931	14	13	74	5.7	71	261	0.86	4.08	1.6	0.68	2.73	574.2	10.09	9.98	12.12	9.62	7.46	10.3	12.9	11.4	20.4	31.8	32.6
1	1	65	0	1	1	0	112	55	21.79944511	14	14	61	4.8	62	261.9	0.97	4.41	1.68	0.84	3.12	445.6	11.07	12.62	16.46	18.35	16.77	10.3	9.78	19	27.94	38.29	28.57
0	1	27	1	1	1	0	154	118	29.0687733	42	28	113	4.1	77.7	460.1	1.15	3.17	5.14	0.5	0.98	496.5	8.41	15.03	21.07	19.31	14.28	10.4	5.95	30.9	50.7	44.2	38.2
1	1	44	1	1	1	0	127	77	24.16326531	16	15	127	7.1	54.5	317.1	0.63	5.65	9.76	0.64	2.04	396.3	10.97	15.02	20.5	26.25	24.4	10.5	2.8	3.8	5.1	14	13.8
0	1	37	1	1	1	0	131	95	21.87755102	16	17	74	5.3	57	371.5	0.81	5.6	2.04	1.22	3.68	613.9	13.07	19.94	22.66	25.96	17.44	10.6	10.7	11.9	14.5	16.1	18.7
0	1	56	0	1	1	0	138	84	24.39105884	20	20	138	7.8	72	483.3	1.11	4.46	4.39	0.76	2.22	616.1	13.81	14.42	17.39	22.14	22.81	10.6	7.53	8.15	14.1	19.7	24.5
0	1	53	0	1	1	0	110	70	26.7299275	26	19	83	3.9	55	314.4	0.71	3.68	1.06	0.73	2.59	515.3	8.19	9.72	15.38	18.43	17.71	10.6	6.19	8.67	19.7	22.2	23.7
1	1	71	0	1	1	0	122	66	20.86111966	10	12	72	8.22	68.8	294.7	1.25	4.08	1.11	1.01	2.36	637.8	12.54	15.84	22.75	27.39	22.1	10.6	6.92	7.87	11.8	19.8	14.6
0	1	40	1	1	1	0	110	70	31.02040816	41	23	96	6.2	88	381.7	0.59	3.29	5.68	0.64	1.08	497.6	13.16	15.22	17.44	23	24.86	10.6	18.9	19.3	22.9	32.3	29.2
1	1	64	0	0	1	0	148	75	27.35884546	12	16	56	7.6	88.5	270.6	0.84	4.24	3.88	0.85	1.74	613.9	13.32	13.5	16.82	21.26	19.9	10.7	6.91	7.76	11.22	15.92	15.78
0	1	59	1	0	1	0	140	100	23.38868656	15	17	77	5.5	87.1	240.2	1.24	4.71	2.42	1.33	2.81	481.2	14.66	16.44	22.72	28.23	25.91	10.7	3.88	5.17	5.75	7.63	9.76
1	1	33	1	0	1	0	171	108	33.51527339	132	235	107	4	63	457.5	0.94	6.2	2.96	1.13	4.01	467.5	8.8	13.46	18.4	17.87	13.04	10.8	21.7	30.5	43.4	43.2	37.6
1	1	75	1	1	1	0	138	87	25.25951557	30	26	107	3.3	56	436.9	0.95	3.82	2.59	0.78	2.04	549.4	12.37	12.99	17.24	20.14	19.39	10.8	15.6	18.2	18.6	23.6	24.5
0	1	45	0	0	1	0	113	77	24.91349481	32	25	63	5.7	73.8	332	0.67	5.04	3.31	1.01	3.24	562.8	12.05	14.95	19.3	21.42	19.79	10.9	12.8	17.7	38.6	48.2	40.9
0	1	51	0	1	1	0	143	94	32.34681737	31	20	123	4.6	64	345.9	0.79	7.25	9.19	0.9	2.27	463.2	12.24	14.16	17.22	20.58	17.7	11.1	8.72	8.9	12.4	16	14.1
1	1	61	1	1	1	0	118	85	23.45856238	18	20	119	3.5	59	410	0.81	4.31	1.44	0.72	3.02	440.8	12.55	15.7	19.75	22.69	19.99	11.1	1.4	14.3	18.1	26.7	28.2
0	1	51	0	1	1	0	122	66	27.10204082	33	26	91	6.78	114.7	284.8	0.88	3.92	0.78	1.11	2.31	646.7	12.18	15	21.01	22.38	19.49	11.1	7.91	14.6	15.7	18.9	21.2
1	1	56	0	1	1	0	154	104	26.60971255	18	12	75	4.5	64	333.1	0.75	4.85	2.53	0.9	3.14	522.3	11.45	15.95	20.57	22.15	17.68	11.1	10.7	18.9	40.1	33.1	21.4
0	1	35	0	1	1	0	109	68	21.70512943	9	9	69	4.7	53	317.6	0.65	5.23	1.8	1.15	3.28	583.8	14.64	15.92	18.87	21.43	15.96	11.1	11.7	13.9	19.5	22.6	16.4
1	1	44	1	1	1	0	126	93	26.42356982	26	19	104	4.2	55	483.3	0.86	4.51	2.52	1	2.48	518.9	12.76	15.33	19.95	21.6	19.52	11.2	20.9	28	41.4	38.3	32.6
0	1	57	0	1	1	0	132	81	23.14814815	11	18	138	5.4	77	341.9	1	4.57	1.3	0.81	2.75	578.3	11.02	12.98	16	18.38	18.28	11.4	22.9	26.4	26.7	30.1	31.1
0	1	37	0	1	1	0	110	70	22.14427438	63	32	117	2.6	57	127.1	0.45	5.42	1.98	1.6	2.9	520.2	12.81	19.78	24.34	25.56	20.98	11.4	2.52	2.75	3.04	3.29	2.19
0	1	53	0	0	1	0	110	70	22.49134948	13	9	77	5.6	71.1	298.9	0.82	3.8	1.69	0.88	2.44	707.8	19.06	24.32	29.26	29.26	29.32	11.4	7.77	9.05	10.8	12.2	11.1
0	1	50	1	1	1	0	106	68	23.67125363	22	11	79	4.9	56	286.6	0.69	4.13	2.5	0.67	2.69	475.7	12.05	14.09	21.76	24.39	18.3	11.4	12.9	16.6	19.8	25.1	23.6
0	1	56	0	0	1	0	149	91	23.24380165	10	13	71	6.4	108	358.3	1.21	4.32	5.69	0.71	1.46	605.6	15.95	19.65	25.28	27.66	21.25	11.4	7.2	18.1	28.5	40.7	34.2
0	1	29	1	0	1	0	133	96	28.39372634	152	68	127	3.9	43	299.1	0.68	3.84	1.94	0.68	2.44	607.4	13.25	17.26	19.56	20.96	19.44	11.5	9.94	17.4	22.3	21.1	13.8
1	1	50	0	1	1	0	136	92	20.04744562	47	48	108	3.9	74	238	0.73	4.69	0.55	1.37	2.61	459.8	13.95	17.46	21.67	24.72	20.14	11.6	9.14	15.57	16.25	21.65	17.65
1	1	45	1	0	1	0	132	88	30.07116843	27	17	123	4.4	64	375.6	0.79	5.87	10.54	0.77	2.03	599.2	18.08	17.73	18.26	22.52	24.44	11.6	7.39	9.48	10.5	11.5	12.07
0	1	43	0	1	1	0	138	76	26.27728508	8	10	74	4.4	70	293.5	0.72	4.81	1.49	0.91	3.1	503.8	9.17	10.09	13.72	17.21	17.97	11.7	4.5	5.72	6.72	8.06	11.3
1	1	71	0	1	1	0	122	73	23.66143862	33	24	131	6.3	73	256.1	0.97	3.37	1.25	1.07	1.82	704.5	16.51	15.88	18.23	22.62	24.5	11.7	8.24	8.74	12.3	13.6	14
0	1	32	0	1	1	0	102	64	18.0785124	22	23	70	4.7	54	269.4	0.52	3.75	1.65	0.79	2.46	505.8	15.22	22.85	22.35	18.12	15.54	11.8	2.5	5.63	2.73	2.62	2
0	1	59	0	1	1	0	140	95	28.65013774	46	28	153	5.5	67	368.1	1.13	4.28	1.02	1.44	2.24	580.5	22.42	24.01	27.04	32.51	32.86	11.9	6.87	11.5	7.1	6.63	4.2
0	1	47	0	1	1	0	127	88	26.85440557	83	53	76	4.7	67	435.5	0.9	4.93	4.81	0.7	2.24	426.8	16.51	19.74	25.83	29.23	27.92	11.9	15.2	16.3	18.2	18.3	23.5
0	1	25	1	1	1	0	160	106	27.77777778	43	20	79	4.5	45.6	399.1	0.65	6.08	1.73	0.91	4.39	447	14.2	19.62	27.44	24.47	20.09	12	10.2	6.02	14	22.6	15.5
0	1	59	0	0	1	0	122	80	24.22145329	18	18	75	5.5	68	305.6	0.7	7.05	1.82	1.54	4.35	641.8	10.48	11.48	15.56	17.34	15.78	12	12.9	16.1	20.4	32.26	22.2
0	1	53	0	1	1	0	132	77	19.88385305	8	11	79	8.38	105	66.8	0.85	5.54	1.12	1.46	3.21	619.3	17	18.23	22.87	24.4	22.42	12	2	3.37	5.74	5.12	3.71
1	1	46	0	0	1	0	120	76	24.22145329	44	40	146	3.7	54.9	344.2	0.67	5.91	1.22	1.57	3.99	748.7	13.71	22.21	28.78	27.48	20.48	12	4.31	5.1	5.06	6.54	6.64
1	1	63	0	0	1	0	110	70	23.56663223	9	11	81	3.8	51	387.8	0.83	4.09	1.11	1.07	2.45	365.5	9.56	14.5	20.09	21.72	20.3	12	10.2	15.8	14.7	13.3	12
1	1	38	1	1	1	0	133	86	30.74792244	46	28	59	4.6	90.4	513	0.68	6.03	2.83	1	3.64	508.8	7.7	15.74	20.25	18.1	14.44	12.1	11.8	42.7	52.4	33.9	22
1	1	48	1	1	1	0	129	86	28.73174689	12	12	113	5	58	285.7	0.82	5.21	1.34	1.02	3.54	700.3	17.25	23.68	27.92	27.08	20.18	12.3	4.43	5.35	7.27	7.49	9.56
0	1	30	1	1	1	1	112	70	29.32098765	32	21	92	4.9	61	554.4	0.83	8.23	10.44	1.1	2.82	540.8	14.79	17.35	22.11	21.94	19.78	12.3	14.3	17	17.1	9.57	9.36
1	1	67	0	1	1	0	160	76	22.49134948	14	16	81	5.3	86.3	289.6	1.06	7.54	1.25	0.96	5.36	571	10.6	13.14	14.39	16.56	16.41	12.4	11.8	12.9	14	12.7	11.7
1	1	69	1	0	1	0	129	76	23.35563691	20	27	66	6.09	117.3	322.8	1.29	5.41	2.16	1.48	3.41	795.1	13.76	17.78	21.65	21.53	27.33	12.5	2	5.65	7.61	8.79	8.69
0	1	47	0	1	1	0	96	57	19.10009183	12	13	80	4.3	48.9	321.8	0.91	5.93	0.96	1.71	3.42	649.1	19.24	20.33	25.84	29.72	27.26	12.5	3.57	4.62	4.91	2.54	2.33
1	1	48	1	1	1	0	130	70	24.11403803	35	25	112	6.6	83	365.3	0.96	4.29	2.37	0.8	2.24	471.6	6.69	13.76	14.88	8.58	3.47	12.5	21.3	39.7	52.2	133	62.1
0	1	29	0	1	1	0	105	69	32.82413837	36	21	108	1.6	48	477.5	0.65	7.7	11.02	0.51	1.69	402.2	9.04	11.05	16.45	21.24	17.26	12.7	14.3	20	23	45	49.5
1	1	69	0	1	1	0	119	70	24.91349481	18	16	99	6.1	66.7	397.3	0.9	4.57	2.35	0.9	2.63	599.4	14.53	16.58	19.94	23.07	22.44	12.7	11	24.6	17.2	16.1	19.8
0	1	50	0	1	1	0	115	65	24.38237298	16	16	86	4.5	45	222.8	0.84	6.52	2.21	0.86	4.25	771.2	18.82	19.99	24.93	29.48	28.75	12.8	10.1	9.18	8.05	8.1	6.71
0	1	28	1	1	1	0	139	86	19.8406642	13	9	97	6.3	74.1	322.4	0.72	3.94	0.92	1.19	2.08	587.8	8.95	14.18	18.39	18.42	14.99	13	37	37.5	57.2	42.3	42
0	1	54	0	1	1	1	132	84	24.22145329	20	14	57	2.9	57	275.4	0.62	3.2	1.33	0.63	2.1	666.8	12.93	20.3	23.72	24.95	19.05	13	5.6	5.75	6.45	7.23	7.87
1	1	56	1	1	1	0	104	69	22.49134948	22	16	97	8	89	490	1.15	5.22	1.91	1.11	3.67	633.9	14.01	18.53	26.54	25.64	21.74	13	5.43	8.46	28.3	25	21.6
0	1	42	0	0	1	0	122	80	22.85714286	18	17	93	5.4	76	349.4	0.95	6.45	1.5	1.18	4.74	670.8	10.46	15.9	21.79	25.64	23.51	13.2	5.7	5.88	6.85	8.07	6.89
0	1	34	0	1	1	0	165	115	24.8015873	21	13	111	4.2	56	269.8	0.76	5.62	1.54	1.19	3.46	713.8	15.58	22.58	27.24	27.45	22.19	13.4	9.37	14.6	10.7	9.5	6.23
1	1	55	0	1	1	1	169	112	24.96800974	22	20	138	3.7	56	279	0.81	4.79	2.36	0.92	3.13	535.3	7.73	14.2	18.01	20.12	16.37	13.6	8.61	12.8	18.7	26.9	25.5
1	1	55	0	1	1	0	130	85	26.07897153	15	14	81	7.7	227.1	299.1	1.93	6.56	2.36	0.72	3.94	586.3	13.16	20.88	27.72	30.45	24.41	13.9	39.3	45.4	47.5	46.6	53.2
0	1	55	0	1	1	0	110	70	19.53125	16	16	94	5.4	79.3	315	0.69	4.41	2.78	0.86	2.14	713.8	17.13	23.7	28.07	32.17	27.49	15	5.83	6.02	10.5	14.6	8.56
1	1	55	0	1	1	0	96	66	19.57168128	16	14	82	5.34	81.9	281.2	0.89	10.13	1.26	0.97	7.41	663.9	13.05	17.58	16.49	29.28	26.24	15.3	7.34	9.09	35	13.8	8.23
0	1	38	0	1	1	0	139	96	26.12244898	22	25	159	6	88	485.2	1.01	6.75	4.26	0.97	3.6	824.3	14.43	23.55	30.15	23.7	20.15	16.9	6.02	11.71	13.62	14.3	7.03
0	1	55	0	0	1	0	188	104	25.08650519	27	21	60	4.8	59	235.5	0.72	4.44	1.15	1.55	2.18	527.5	11.81	15.33	18.68	21.68	21.49	24.01	2	2.48	4.04	4.33	6.01
0	1	49	0	0	1	0	134	90	23.38435374	21	20	41	6.1	75	340.8	0.85	5.26	1.48	1.43	3.41	256	4.97	6.98	11.07	8.81	6.53	9	4.38	15.3	28	27.6	24.2
0	1	52	0	1	1	0	110	70	23.87511478	33	16	102	5.91	120.6	406.2	1.22	6.23	2.49	0.99	4.44	496.5	5.76	8.03	11.14	14.31	14.05	9	8.7	14	18.4	27.7	51.4
0	1	41	0	1	1	0	113	69	24.96494648	22	27	63	4.3	72	235.4	0.97	3.78	1.16	1.26	2.1	208	5.44	10.64	9.33	5.85	4.44	9	2.88	16.8	26.8	15.4	4.89
0	1	64	0	1	1	0	108	66	26.7755102	29	20	65	5.6	70	466.1	0.43	3.16	1.42	0.8	2	307.3	6.01	7.47	10.27	11.38	9.98	9	21.5	27.9	42.8	51.8	54.6
1	1	70	0	0	1	0	134	75	17.95918367	29	26	66	11.5	91	589.6	1.39	2.67	1.35	0.61	1.62	318.5	7.76	10.96	16.25	19.26	10.55	9	12.7	16.8	29.9	49.3	51.4
1	1	62	0	1	1	0	130	75	23.22543185	27	25	118	5.8	76	244.1	0.72	5.19	0.78	1.21	3.26	448.9	5.89	7.41	14.58	17.81	16.62	9	61.18	68.53	76.33	98.26	110.44
0	1	42	0	1	1	0	110	70	25.25951557	55	36	75	5.3	50	281.6	0.49	10.79	20.88	0.61	1.53	398.1	11.74	19.21	22.25	23.68	18.62	9	10.1	10.3	10.9	4.76	6.22
1	1	63	0	1	1	0	110	70	21.383942	9	15	80	5.1	66	406.2	0.91	5.09	1.35	1.43	3.07	277	4.43	8.24	11.15	7.11	2.92	9	5.25	15.2	45.7	87.1	19.1
1	1	61	0	1	1	0	100	70	24.8015873	32	20	60	5.4	86.6	448.9	0.78	4.15	2.4	0.96	2.65	260.1	6.27	7.97	11.81	13.35	9.42	9	17.2	21.6	57.8	122.21	48.4
0	2	59	1	0	0	1	125	72	22.265625	30	19	115	3.8	51.9	229.7	0.69	4.49	1.9	1.23	2.8	256	6.35	11.22	12.68	6.78	3.35	4.6	19.5	93.5	208	231	46.1
0	1	56	0	0	0	0	94	57	19.78997095	27	28	42	3.9	88	366	0.9	3	0.56	1.51	1	280.6	4.36	5.77	8.48	8.09	4.51	4.7	5	26.2	42.5	96.1	50
1	1	59	0	1	0	0	119	71	22.40878677	12	18	116	6.8	65	365.7	1.29	3.5	1.04	0.96	2	253	5.08	9.03	8.04	6.97	1.77	4.9	15.6	38.5	42.4	55.9	21.2
1	1	58	0	1	0	0	119	71	23.0400202	47	40	114	8.1	68	404.4	0.96	3.13	1.1	0.83	1.8	232.7	4.2	8.81	9.88	5.27	2.44	5.1	15.4	41.3	55.7	87.7	22.5
0	1	24	0	1	0	0	116	73	23.38868656	17	15	97	4.6	69.5	397	0.82	3.35	2.23	0.57	2.14	213.6	4.44	6.44	8.57	7.63	5.6	5.2	13.3	27.5	40.2	47.7	44.2
0	1	31	0	0	0	0	110	70	22.14427438	27	25	59	6.8	46	222.1	1.48	3.57	0.33	1.48	1.78	234.3	4.31	8.14	12.86	12.87	10.84	5.3	5.93	14.7	32.3	41.3	50.6
0	1	25	0	0	0	0	132	57	20.9839876	28	108	87	4.6	76	444.6	1.01	4.54	0.91	1.23	2.7	274	4.04	7.37	10.85	12.05	7.77	5.3	21.1	31	43.6	60.6	51.4
1	1	58	0	1	0	0	110	72	23.828125	16	16	56	5	77	317.7	0.93	5.41	1.38	1.22	3.25	290.7	4.54	4.72	7.02	10.08	7.47	5.3	3.86	3.99	14.9	16.3	23.7
0	2	62	0	0	0	0	140	71	19.43301326	149	46	128	7.3	44.9	264.5	1.02	6.36	4.28	1.43	3.73	318.3	5.02	6.32	9.34	10.87	8.38	5.3	7.47	16.9	35	53.9	73.1
1	1	48	0	0	0	0	115	74	21.79930796	27	17	61	4.7	89	325.8	0.63	5.16	1.12	1.36	2.93	219.6	5.36	8.37	10.87	9.18	5.34	5.4	11.06	47.9	68.51	122.21	42.46
1	2	60	0	0	0	1	130	73	22.65625	14	18	65	4.9	65	322.3	0.91	4.57	1.19	1.07	2.7	277.6	4.63	8.67	9.84	8.39	3.57	5.5	12.4	104	117	300	50.9
0	2	41	0	0	0	0	102	62	22.48132907	12	13	71	5.4	54.2	294.4	0.66	4.14	3.35	0.96	1.96	236.9	6.16	11.88	13.32	9.45	4	5.5	31.9	131	173	248	51.1
1	2	75	0	0	0	0	102	57	34.72057075	6	19	51	4.1	52	230.1	1.15	4.81	1.19	1.43	2.68	287.5	4.87	8.72	9.91	10.37	7.54	5.5	5.31	49.5	63.3	123	85.7
0	2	67	0	0	0	0	137	68	27.34375	11	16	115	6.3	79	473.1	1.35	4.86	0.95	1.52	3.14	263.5	6.54	13.34	16.39	13.62	9.42	5.6	17.5	69.5	120	124	139
0	1	63	0	0	0	0	105	64	22.46003435	14	17	53	8.4	64	224.9	0.94	3.81	0.43	1.28	2.06	259.5	5.54	8.81	8.31	6.92	4.62	5.6	6.6	31.6	84	60	24.3
0	2	71	1	0	0	0	118	74	24.8357635	26	22	179	4.4	29	381.8	0.88	4.06	1.23	1.17	2.39	293.1	6.26	8.65	9.96	10.19	9.62	5.7	12.2	25.7	39	69.3	76
1	2	62	1	0	0	0	110	70	29.296875	16	37	79	4.7	63.1	347.4	0.78	2.97	1.37	1.1	1.26	280.5	4.12	5.48	8.23	10.54	11.12	5.7	11.43	31.48	39.07	41.12	55.68
0	1	54	0	1	0	0	122	75	26.171875	28	17	121	4.1	45.5	368.4	0.79	2.44	1.09	0.84	1.32	232.6	5.22	10.53	14.41	10.09	3.25	5.8	9.05	25.2	35.1	115	27.5
1	2	56	0	0	0	0	105	75	19.51963117	12	17	75	8.5	56.2	251.5	0.81	3.82	1.15	1.22	1.97	323.2	5.18	10.11	13.49	9.96	4.69	5.8	12	27.7	72.7	204	73.6
0	2	57	0	0	0	0	125	71	21.35930625	20	19	84	6.8	69	271	0.74	5.86	1.38	1.14	3.76	337.4	3.84	4.78	7.94	9.45	7.61	5.8	4.87	13.4	21.1	26.3	29.2
0	2	66	1	0	0	0	140	70	24.9107674	24	25	98	4.7	65.6	351.4	0.7	5.67	2.75	1.19	2.68	304.5	7.87	13.24	13.89	9.89	3.53	5.8	20.6	85.6	105	135	35
1	2	53	0	0	0	0	102	70	19.05197378	28	23	74	5.7	56.5	378.9	0.81	5.42	2.09	1.31	3.22	382.7	5.57	10.96	12.11	10.91	8.61	5.8	14.3	55.9	143	175	85.5
1	1	78	0	0	0	0	135	60	21.79930796	14	15	132	9.3	104	463.4	2.7	2.82	0.96	0.7	1.65	253.3	6.19	6.91	10.18	12.84	9.06	5.8	7.84	2.05	19.99	19.25	14.68
0	1	47	1	0	0	0	134	85	31.17913832	33	20	64	5.2	74	438.9	0.74	2.84	1.8	0.89	1.4	289.9	5.93	7.6	10.65	10.26	9.07	5.9	35.2	44.7	82.7	129	136
0	2	41	0	0	0	0	129	82	26.03749399	10	11	77	3.6	80	339.5	1.1	3.14	0.87	0.84	1.8	290.2	7.13	9.25	14.71	15.95	16.65	5.9	5.76	9.11	19.7	16.7	28.3
1	2	57	0	0	0	0	111	66	19.56295525	18	23	71	4.1	57	234.1	0.85	5.65	0.96	1.35	3.97	316.9	5.58	10.97	14.28	10.01	5.98	5.9	3.13	3.89	36.43	26.92	9.6
0	2	57	0	0	0	0	100	60	19.22201604	26	25	87	5.8	53.6	281.8	0.81	3.61	2.59	1.4	1.25	342.1	5.83	8.39	11.8	8.76	8.01	5.9	6.35	17.5	33.7	43.4	41
0	2	48	1	0	0	0	124	80	28.1969212	13	14	70	3.9	47	411.5	1.01	4.91	1.05	1.11	3.18	234.8	6.22	7.6	8.81	8.4	6.38	6	17.4	25.1	32	48.3	34.6
0	2	66	0	0	0	0	127	76	25.23634033	30	21	48	4	67	437.7	0.87	4.48	1.83	1	2.8	257.3	6.01	10.04	13.52	13.22	9.2	6	14.3	40	80.4	135	132
1	2	76	0	0	0	0	96	47	17.70956316	34	27	56	4.6	63.3	343.2	0.87	3.63	1.73	0.75	1.99	286.8	5.74	7.65	9.53	7.81	7.89	6	17.6	37.7	104	115	116
0	1	65	0	0	0	0	156	92	25.2493372	18	18	87	5	89	587.8	0.78	5.65	1.97	0.9	3.63	215.5	5.89	7.88	9.77	7.89	6.65	6.1	36.1	44.3	87.1	71.4	80.9
1	2	61	0	0	0	0	129	64	25.47666009	19	15	59	4	41.1	288.8	0.72	2.33	1.78	0.7	1.19	216.7	5.29	6.86	12.2	14.44	9.69	6.1	16.4	28.1	54.4	139	158
0	2	64	1	0	0	0	113	58	31.62627648	18	17	61	9.2	57	380.6	1.02	3.25	2.9	1.15	1.33	274	5.99	6.94	11.51	13.59	12.71	6.1	23.3	26.4	34.4	50.2	45.2
0	1	46	1	0	0	0	118	74	20.81707812	24	18	90	6.9	67.9	486.2	0.84	3.72	1.37	0.77	2.47	294.3	5.53	9.2	13.09	10.42	5.23	6.1	8.73	10.7	42.7	115	83.1
1	1	82	0	0	0	0	138	60	21.50188649	38	27	92	8.2	112	466.8	1.08	3.92	0.84	0.87	2.4	297.2	5.03	9.36	10.28	11.52	6.71	6.1	4.81	82.2	54	169	127
1	2	57	1	0	0	0	150	84	24.44444444	21	20	64	4.9	56.6	272.3	0.68	2.59	0.95	0.82	1.37	319.7	5.39	10.76	14.94	10.74	8.35	6.2	10.9	46.7	90.1	56.7	40.6
1	2	58	0	0	0	0	117	71	22.31327843	15	20	42	7.8	56	253.5	0.65	2.91	0.74	1.2	1.12	289.6	4.81	8.39	11.3	10.6	4.09	6.2	3.3	12.26	19.63	47.59	21.01
0	1	58	1	0	0	0	142	80	26.21882086	63	37	111	4.5	67	367	1.02	4.4	1.67	1	2.84	297.8	4.45	9.66	11.29	12.07	12.93	6.2	16.8	90.7	91.2	137	140
0	1	35	1	0	0	0	134	88	27.96801606	62	50	34	4	56	318.8	0.96	6.16	2.45	1.4	3.75	234.1	6.62	11.8	11.98	11.2	10.16	6.3	14	50.5	53	83.6	59.3
0	2	64	1	0	0	0	141	82	27.34375	13	14	80	4.2	53.7	384.5	0.94	2.97	4.15	0.72	1.13	383.3	6.32	7.59	12.25	14.08	11.69	6.3	17.2	17.9	28.6	71.9	57
0	1	53	1	0	0	0	110	70	26.29757785	32	23	76	5.2	63	456	0.98	4.96	7.38	0.64	1.41	276.5	5.09	5.37	9.12	6.01	6.25	6.3	14.9	18.4	52.6	34.5	26.9
1	2	69	0	0	0	0	137	83	32.45567772	18	21	99	5.7	48	362.2	1.21	3.24	1.39	1.35	1.74	223.5	5.49	8.91	13.84	13.19	9.57	6.3	12.5	18.3	37.3	109	73
1	2	75	0	0	0	1	169	68	26.6727633	15	23	128	7.3	57	574.7	0.91	4.66	2.43	0.92	2.37	230.6	8.32	11.36	17.64	21.96	20.89	6.3	11.2	18.7	30.3	39.5	44.1
1	2	78	0	0	0	0	148	66	22.89281998	7	14	66	12	265	481.1	3.36	6.41	1.91	1.29	4.04	221.2	5.18	12.93	18.62	17.29	17.16	6.3	9.69	64.49	156.25	72.68	68.65
1	2	66	0	0	0	0	111	56	19.06771066	22	20	60	3.6	48	220.8	0.71	4.45	0.83	1.7	2.38	346.3	5.2	10.36	14.91	10.01	2.25	6.3	15.6	21.8	25.7	80.8	21.7
0	2	53	0	0	0	0	110	70	21.875	16	21	96	8.3	60	303.3	0.74	5.13	2.01	1.16	2.9	321.8	6.78	12.01	15.89	15.12	4.88	6.4	100	139	178	277	236
1	2	61	1	0	0	0	111	55	26.83864765	17	18	59	6.3	60	247.5	0.87	4.99	1.69	1.26	3.04	282.7	7.41	9.81	14.95	18.81	15.49	6.4	15.7	25.9	39	78.7	78.9
0	2	56	0	0	0	1	123	80	20.02884153	14	24	100	6.6	67	314.5	1.07	4.08	1.16	1.4	1.93	332	6.3	10.51	14.56	14.71	11.27	6.5	11.7	44.9	80.9	107	106
0	2	58	0	0	0	0	138	77	25.6311675	20	20	78	6.9	55.3	305.2	0.79	5.45	0.81	1.46	3.48	389.2	8.01	11.85	16.46	14.25	9.04	6.5	10.6	33.4	60.9	136	54.5
0	1	89	0	0	0	0	120	60	25.59373706	31	21	99	8.6	92	447.9	1.4	5.08	1.04	1	3.18	387	6.72	12.4	16.29	17.55	16.62	6.5	25	40.1	57.8	57.4	81.6
0	2	64	1	0	0	0	120	60	24.67105263	43	27	74	4.2	50.8	334	0.69	4	2.97	1.13	1.8	337	6.45	12.67	11.61	12.21	7.66	6.5	19.2	97.6	137	179	54.4
0	2	71	0	0	0	0	110	42	20.19509221	20	15	45	8.11	78.3	247.3	1.67	4.99	0.71	3.57	3.57	304.7	7.09	7.12	10.23	15.84	12.77	6.5	1.6	2.62	4.82	14.17	16.93
1	2	67	1	0	0	0	119	80	25.10387812	23	20	83	6.1	63	335.6	1.1	6.06	4.67	1.14	2.6	282.7	5.27	11.93	15.66	12.43	5.53	6.5	15.2	28.6	78.2	79.5	56.3
1	2	71	0	0	0	0	148	77	28	21	17	68	4.6	65	380.3	0.88	5.73	1.27	1.4	3.47	281.9	7.2	10.6	13.7	14.98	13.17	6.5	16.9	21.7	41.3	75.1	85.9
0	1	58	0	0	0	0	131	85	23.45091822	36	25	73	6.2	79	392.1	0.94	4.75	1.07	1.19	2.81	392.2	6.65	12.59	13.34	14.43	9.25	6.6	7.36	30.1	28	32.6	50
1	2	78	0	0	0	0	161	84	23.53304271	16	25	81	7.2	106	372.7	1.85	5.2	1.76	1.23	2.91	188.9	7.08	11.6	14.78	16.66	11.39	6.6	3.03	11.9	22.3	42.5	33.7
1	2	64	0	0	0	0	135	78	25.71166208	28	20	118	6.4	52	334.5	0.87	6.85	2.79	1.1	4.3	271.4	8.18	8.91	13.41	15.8	13.02	6.6	19.2	33.7	83.1	127	118
0	2	56	0	0	0	0	131	74	24.03460984	15	18	60	4.9	52	332.4	0.86	4	2.28	0.9	2.13	358	10.51	13.76	20.17	23.43	20.65	6.6	11.9	15.2	23.5	33.3	25
0	1	36	1	0	0	0	103	71	25.91068435	15	18	66	4.5	74	201.7	0.53	4	1.22	1.04	2.43	295.1	5.21	7	11.27	11.65	12.86	6.6	23.89	38.46	54.55	76.11	96.39
1	2	72	1	0	0	0	164	66	26.43807082	13	19	70	5.4	66	225.7	1.16	3.89	1.03	1.35	2.22	277.9	5.08	10.74	14.34	17.52	14.52	6.6	11.6	20.8	30.6	45.3	27.5
0	2	75	0	0	0	0	139	61	32.8125	28	31	132	7.78	85	281.6	0.91	4.46	2.82	0.68	2.25	223.7	6.97	7.8	10.02	12.34	8.47	6.6	94.9	101	103	219	231
1	2	66	1	0	0	0	128	83	22.94213045	21	31	83	5.7	49	252.8	0.78	5.12	1.2	1.41	3.7	241.2	7.72	17.71	20.92	18.95	10.85	6.6	34.1	127	185	212	157
0	2	38	0	0	0	0	125	85	25.71166208	18	17	48	3.1	56	376.2	0.46	5.23	1.06	0.9	3.32	241.6	7.93	8.66	13.62	14.92	13.03	6.7	8.68	18.3	36.1	25	4.18
0	1	42	0	0	0	0	127	84	23.30668005	25	29	102	4.1	78	284.2	1.12	4.69	0.76	1.72	2.38	562.7	8.51	11.18	14.78	18.72	16.93	6.7	10.12	18.8	19.2	23.4	21.4
0	1	55	1	1	0	0	116	80	25.72755521	30	21	83	5.8	63.7	388.9	0.88	2.7	1.3	0.65	1.73	342.8	6.57	7.84	10.74	12.65	10.34	6.7	264	181	300	300	300
0	1	38	0	1	0	0	126	73	27.71768524	31	17	56	4.3	68.8	305.1	0.7	4.35	6.16	0.72	2.26	230.2	6.51	13.39	14.55	14.26	7.64	6.7	14	48.9	73.1	72.7	31.8
1	2	57	1	0	0	0	110	70	20.82999519	61	45	82	5	46	406.1	0.98	3.68	0.92	0.78	2.33	260.9	6.62	7.68	11.82	12.99	11.82	6.7	12.9	16.1	20.4	32.26	22.2
0	1	34	0	1	0	0	118	68	26.42356982	100	41	39	6.2	62	258.8	0.9	4.72	5.93	0.8	2.35	427.8	8.61	12.51	17.31	20.65	14.94	6.7	28.9	30.6	47	72	47.8
0	1	71	1	0	0	0	110	65	25.25951557	20	18	75	7.6	88.1	346.7	0.57	3.57	3.15	0.79	1.48	234.7	4.94	10.57	13.09	13.04	3.44	6.7	9.26	29.6	39	82.4	41.1
0	2	81	0	0	0	0	113	58	23.7332384	17	20	65	7.1	61	544.8	1.08	3.7	1.43	1.13	1.96	409.9	11.37	16.74	22.3	26.59	24.17	6.7	12	29.4	40.3	37.9	35.8
1	1	59	1	0	0	0	110	70	29.75778547	14	17	96	4.1	64	462.3	0.9	3.21	1.45	0.83	1.8	327.2	9.15	15.05	18.77	16.46	12.76	6.7	11	15.7	22	40.7	33.3
0	1	20	0	0	0	0	130	94	26.92743764	29	23	104	3.2	70.1	417.1	0.52	5.34	2.46	0.98	3	390.2	7.09	12.87	15.84	13.71	11.62	6.8	27.9	36.3	56.9	86.3	98.2
0	1	67	0	0	0	0	110	70	25.95155709	13	15	68	4.5	64	408.5	0.91	2.41	0.98	0.94	1.2	294.7	6.28	10.06	11.26	12.72	11.63	6.8	16.8	41.3	41.5	54.7	43.09
0	1	57	0	0	0	0	110	70	21.55102041	14	23	65	5.8	71	322	0.88	5.03	0.83	1.38	3	403	7.3	16.03	14.15	13.58	9.26	6.8	12.1	34.2	31.3	9.47	6.2
1	2	69	0	0	0	0	126	70	23.828125	13	22	134	17.9	118	389.6	1.41	2.67	1.22	0.89	1.19	394.3	7.63	15.31	20.61	22.51	18.1	6.8	42.9	49.6	83.3	86	78.4
1	1	53	0	0	0	0	110	70	27.35884546	30	19	78	7	79	315.7	0.73	4.76	2.52	0.92	2.72	212.1	6.92	9.84	14.96	14.57	11.13	6.8	20.8	27	85	49.7	83.3
0	1	72	0	0	0	0	129	65	25.21735858	13	15	48	3.1	53.2	296.3	0.67	3.99	0.66	1.13	2.56	225.7	5.31	10.81	11.59	10.6	5.86	6.8	3.22	10.2	12.3	22.4	8.47
1	1	71	0	0	0	0	163	112	24.8015873	51	34	79	7.5	96	441.1	1.35	5.24	1.08	1.07	3.66	334.7	7.16	12.68	15.82	16.88	10.46	6.9	19.2	44.4	96.6	153	86.5
0	1	52	1	0	0	0	159	85	23.99945917	25	26	64	6.2	60	327.6	0.89	4.37	0.97	1.26	2.72	329.9	6.27	8.55	14.9	18.45	17.19	6.9	91.1	91.6	125	180	203
0	1	56	1	0	0	0	127	82	27.04164413	19	13	72	4	65	333.2	0.89	4.67	1.49	0.89	3.08	302.2	6.2	11.14	13.56	12.2	7	6.9	21.1	48.6	158	216	126
1	2	53	0	0	0	0	144	80	20.28479857	13	18	85	2.7	61	235.2	0.85	4.03	1.14	1.01	2.38	256	4.24	5.9	5.22	4.82	4.11	6.9	3.2	22	38.1	40.9	24.3
1	1	65	0	0	0	0	130	68	22.83950617	26	31	80	6.5	64	261.6	1.17	3.4	0.89	1.27	1.6	361.9	5.72	10.97	18.63	20.93	16.06	6.9	6.8	14.9	29.7	28.7	26.3
0	2	66	0	0	0	0	125	66	17.42509213	19	25	91	5.2	33	351	0.86	5.78	0.6	2.13	3.2	256.7	7.23	10.41	14.27	16.3	12.05	6.9	4.47	5.77	9.86	27	24.5
1	2	69	1	0	0	0	118	60	20.19557823	19	20	121	6.1	51	314	0.96	3.53	1.69	0.89	1.96	268.3	7.71	11.73	15.66	15.41	12.56	6.9	14	16.5	39.5	63	113
0	1	58	0	0	0	0	113	75	22.09317005	25	24	65	6.2	101	529.6	1.18	3.89	1.67	0.76	2.3	331	6.47	7.86	11.12	10.07	5.95	6.9	6.68	11.5	30.4	54.6	39.1
1	2	84	1	0	0	0	130	70	30.44383913	20	13	90	6.5	87	349.1	1.22	4.65	0.9	1.43	2.56	320.5	14.92	16.56	21.65	21.01	20.71	6.9	41.2	48.4	79.3	80.5	84.4
1	2	63	1	0	0	0	121	61	25.06574622	24	35	101	6.6	65	263.5	0.94	5.15	1.4	1.53	2.82	288.9	6.86	10.48	15.19	16.62	15.58	6.9	41.5	51.5	94.1	102	103
1	2	60	0	0	0	0	128	73	27.99302203	19	16	86	4.4	52	569.7	0.88	3.72	1.07	1.06	2.15	265.6	8.42	10.03	14.7	14.92	16.1	7	14.4	26.1	50.7	52.6	53.4
1	1	66	1	0	0	0	149	99	25.4580659	10	12	81	6	62	272.8	0.7	3.48	0.93	1.21	1.89	327.6	7.33	11.8	16.4	16.08	10.6	7	15.4	46.5	135	173	46.3
0	1	53	0	0	0	0	178	120	24.8015873	40	26	72	7.4	133	568.2	1.08	7.11	3.87	1.09	4.09	197.7	7.55	15.33	17.41	11.04	6.05	7.1	29.4	66.6	106	92.68	33.98
1	1	59	1	0	0	0	140	80	31.02040816	36	24	56	4.7	88	446.8	0.77	5.68	2.99	1.15	2.03	208.6	7.07	14.21	17.58	14.36	6.74	7.1	22.98	77.87	134.61	183.43	73.12
0	2	64	0	0	0	0	136	77	23.33546614	58	40	116	4.4	54.5	293	0.76	3.85	0.83	1.7	1.76	319	6.08	11.98	9.65	11.71	11.72	7.1	8.52	47.4	66.7	90	102
0	1	35	0	1	0	0	110	75	23.14814815	32	24	47	5.2	73.7	344.8	0.79	7.08	1.03	1.28	4.72	276.5	7.02	8.8	11.92	13.91	10.68	7.1	10.5	14.3	23.8	37.3	40.4
0	2	79	0	0	0	0	133	72	26.83518006	9	15	76	6	46.8	226.6	0.98	2.95	0.76	1.26	1.26	270.6	5.42	7.54	10.46	13.81	16.72	7.1	7.15	11.4	17	22.9	28.5
1	1	57	0	1	0	0	110	70	24.48979592	25	22	102	4	81	527.9	0.95	3.01	1.21	1.11	1.52	288.9	6.8	8.39	13.47	12.27	8.12	7.1	8.15	12.7	36.7	56.7	53.2
0	2	60	0	0	0	0	110	70	29.7210791	15	24	98	4.9	41	295	0.83	4.95	0.67	1.34	3.08	319	6.74	8.52	11.77	10.89	8.45	7.1	9	15.1	30.2	40	27
0	1	73	0	0	0	0	114	61	21.484375	13	17	78	5.8	72	227.1	1.28	2.25	1.02	0.8	1.06	399.4	10	14.76	18.76	10.95	10.95	7.1	13.39	26.11	41.59	61.86	31.02
0	1	55	0	0	0	0	123	80	23.19831507	40	30	93	5.7	70	416.3	0.71	4.93	0.98	1.03	3.2	334.7	8.72	12.35	16.94	14.41	10.85	7.1	12.4	19.1	44.7	47.5	41.3
1	2	68	0	0	0	0	133	71	22.67995241	11	12	75	4.7	49	220.3	0.53	6.08	4.31	1.03	2.75	497.6	17.08	18.14	20	22.54	21.16	7.1	7.67	10.6	11.8	14.5	14.1
0	2	65	0	0	0	0	110	70	19.37716263	22	22	148	11.1	104	467	1.3	5.62	1.7	1.05	3.77	486.4	8.6	18.02	13.39	23.17	15.37	7.1	15.2	19.8	20	23.4	22.8
1	2	72	0	0	0	0	110	70	27.18089991	24	28	79	5.8	74	310.5	1.23	3.14	1.44	0.96	1.43	295.7	6.59	9.1	11.03	15.05	17.85	7.1	21.4	28.1	37.9	45.6	59.5
0	1	64	0	0	0	0	141	90	26.60971255	15	19	86	7.4	87.6	488.8	1.18	4.92	1.72	0.86	2.65	320.4	4.99	9.17	13.48	14.06	13.31	7.2	2.42	3.55	7.19	16	9.63
1	1	66	0	0	0	0	142	77	20.2812331	21	20	114	7.6	141	488.7	1.77	3.44	2.6	0.73	1.41	465.5	3.6	4.33	6.33	8.58	9.09	7.2	26.7	20.8	40.8	54.2	56.2
1	2	80	0	0	0	0	143	73	26.37023814	18	26	87	4.9	33	282.6	1.32	2.45	0.7	1.19	0.98	361.6	6.86	7.97	11.29	17.32	18.75	7.2	6.19	11.8	13.1	30.7	47.8
1	2	68	0	0	0	0	110	51	22.65625	21	31	72	4.2	57	153.4	0.96	5.22	0.85	1.43	3	424	11.79	13.33	18.74	22.31	22.4	7.2	12.8	19.3	32.6	30.7	29.4
0	1	39	0	0	0	0	139	90	29.41176471	17	18	48	2.9	63	328.6	1.18	4.75	2.1	0.82	3.18	261.6	4.88	7.98	10.65	9.18	6.67	7.3	13.6	29.7	45.3	44.1	24.3
0	2	50	1	0	0	0	170	89	32.04614645	14	16	121	3.6	38	258.1	0.83	4.76	1.06	1.23	3.01	295.7	10.82	12.16	13.39	19.77	18.37	7.3	101	102	106	173	167
0	2	50	0	0	0	0	170	89	32.04614645	14	16	121	3.6	38	258.1	0.79	4.76	1.06	1.23	3.01	295.7	10.82	12.16	13.39	19.77	18.37	7.3	101	102	106	173	167
0	1	48	1	0	0	0	110	76	26.79493802	26	26	87	2.6	47	505.2	1.02	5.96	17.01	0.6	1.36	357.3	9.41	15.05	17.02	15	11.17	7.3	15.8	21.3	31.1	25	26.8
1	2	59	0	0	0	0	131	75	28.80441397	16	13	62	3.7	48	287.5	0.65	3.91	2.36	0.64	2.1	331.8	7.42	11.33	15.76	14.64	12.6	7.3	6.72	6.97	14.3	29.2	31.6
0	2	59	0	0	0	0	95	63	22.58955144	9	10	78	4.9	58.1	284.7	0.56	4.55	0.9	0.82	2.89	257.4	5.82	6.97	12.49	15.76	10.84	7.3	9.8	16.8	31.8	34.2	142
1	2	60	0	0	0	0	114	76	20.57613169	20	20	92	6.1	50	272.6	0.96	7.01	1.33	1.47	5.3	500.4	7.53	14.17	16.61	18.82	17.97	7.3	14.2	37.3	42.7	49.3	52.4
1	1	72	0	1	0	0	151	61	25.25951557	18	17	99	7.5	80	408.5	1.02	4.75	2.4	0.82	3.11	255.4	8.5	16.02	21.41	16.43	10.35	7.3	15.1	27	47.9	71.9	48.4
0	2	57	0	0	0	0	128	79	20.06095444	24	17	86	8	51	340.2	0.71	4.94	1.2	1.23	3.15	430.6	8.77	12.18	15.94	18.31	13.56	7.4	6.26	10.13	20.08	38.63	24.09
0	2	58	0	0	0	0	109	71	18.507766	9	14	68	9.5	69	472.2	1.24	4.94	2.7	0.88	2.8	301.2	6.79	9.34	20.65	17.41	17.9	7.4	12.7	22.8	28.3	66.4	56.5
0	2	63	1	0	0	0	110	70	22.89281998	29	26	57	4.6	57	323.5	1.02	4.84	0.98	1.18	3.2	394.6	7.03	14.22	18.43	18.67	10.91	7.4	7.29	31.3	39.7	48.6	25.4
1	1	71	0	1	0	0	108	63	22.49134948	9	11	80	6.4	62.4	158.9	1.21	3.23	0.93	0.9	2.03	271.1	7.28	10.64	15.05	14.87	13.47	7.4	16.22	17.51	31.06	41.26	34.22
1	2	66	0	0	0	0	112	60	31.25	29	30	76	3.8	48	408	1.05	4.97	3.21	0.94	2.73	335.4	10.5	15.36	21.49	21.8	17.96	7.4	18.5	21.1	37.2	45	40.2
0	1	69	1	1	0	0	139	81	23.66143862	31	32	76	6.6	67.9	371.6	0.6	4.76	1.49	1.05	2.71	362.4	8.92	12.53	16.33	16.69	13.78	7.4	26.5	33.3	53.4	76.6	72.55
0	2	71	1	0	0	0	130	72	27.76620852	22	24	149	6	53	535.3	1.1	6.04	6.07	0.87	2.35	407.3	9.3	13.89	17.55	18.68	16.71	7.4	20.7	45.3	79.4	89.2	81.8
0	1	35	0	0	0	0	138	95	22.49134948	33	25	94	4.8	73	289.8	0.42	3.39	4.35	0.58	1.82	303.4	8.11	7.82	8.75	12.54	13.13	7.5	18.3	18.8	26.3	49.2	74.1
0	2	34	1	0	0	0	145	92	25	18	12	57	7.8	52.6	359	0.47	2.1	0.89	0.8	0.93	245	7.72	8.21	10.06	14.31	15.34	7.5	21.1	18.5	26.1	38.5	41.7
1	2	60	0	0	0	0	139	77	20.3125	15	22	76	3.9	55	291.1	0.69	3.51	1.44	1	1.86	336.3	8.89	12.01	16.28	16.69	8.28	7.5	23.2	23.6	27.3	43.1	46
0	1	49	0	0	0	0	110	70	25.39343112	12	13	70	6.2	85.7	503.6	1	3.51	1	0.7	2.61	362.4	7.73	12.41	16.61	19.05	14.84	7.5	13.2	22.3	42.2	44.9	43.1
1	2	64	1	0	0	0	130	66	25.15315023	16	17	90	6.1	54	361.1	0.75	5.7	2.11	1.2	3.62	397.7	10.58	15.17	16	18.16	16.34	7.5	41.9	139	104	88.7	86.6
1	2	74	0	0	0	0	110	70	20.5078125	13	20	117	5.2	58	276.6	0.82	4.54	0.88	1.16	2.8	361.6	4.74	6.62	10.12	12.23	10.43	7.5	10.3	17.5	28	47.3	80.9
0	2	41	1	0	0	0	140	96	28.515625	46	37	54	2.7	55.6	516.8	0.66	5.34	2.15	0.87	3.58	339	7.78	14.42	14.76	10.03	5.44	7.6	23.1	114	188	234	87.4
0	1	36	1	0	0	0	142	90	31.31456612	63	30	78	6.6	76	555.7	1.19	6.15	3.48	0.98	3.75	249.3	9.27	10.86	15.31	14.04	15.02	7.6	26.1	30.6	42.6	47.2	42.1
0	1	43	0	0	0	0	120	80	26.7299275	49	23	113	5.8	70.4	359.5	0.75	2.59	1.17	0.74	1.51	362.1	9.58	10.19	12.39	14.62	15.21	7.6	13.2	29.1	29.6	39.9	52.1
1	1	80	0	0	0	0	137	59	23.87511478	12	18	70	9	103	338.4	1.13	2.4	0.91	1.03	1.03	413.1	5.55	9.4	12.57	16.06	13.38	7.6	14.7	18	29.9	42.9	43.7
0	2	38	0	0	0	0	162	52	19.81405274	22	20	72	4.5	36.8	254.9	0.48	5.09	2.29	0.95	3.06	414.1	8.57	9.11	13.98	14.8	13.45	7.6	2.6	6.59	12.6	15	9.93
1	2	65	0	0	0	0	155	85	23.33768443	10	12	89	7.3	49	213.9	0.88	4.59	1.03	1.25	3.06	364.8	9.47	13.87	19.99	21.37	17.38	7.6	13.29	20.7	24.3	20.3	19.05
1	2	73	0	0	0	0	140	75	27.05515088	17	21	50	4.55	63	362.5	0.72	3.96	1.51	0.96	2.23	369.6	5.55	9.24	15.29	16.66	14.66	7.6	22.6	52.2	140	139	126
1	2	74	1	0	0	0	137	58	29.33333333	29	24	47	4	53.8	341.8	0.88	6	1.28	1.22	4.17	301.9	6.88	11.96	14.95	18.73	15.09	7.6	36.4	72.3	105	122	4.73
0	1	55	1	0	0	0	136	90	25.76298058	130	42	124	5.6	105.7	445	1.21	4.76	2.04	0.81	2.96	359.4	8	8.79	12.57	14.24	14.72	7.7	17.7	23	33	49.7	54.7
1	1	48	1	0	0	0	116	82	25.68956193	19	22	77	5.7	72	462.2	0.93	5.49	2.47	1.01	3.47	417.2	8.72	9.7	16.18	17.25	16.4	7.7	22	22.4	46	68.9	52.9
0	2	58	0	0	0	0	138	81	25.03605191	10	12	94	5.9	74	560.5	1.06	3.31	1.38	0.86	1.84	294.3	7.43	9.12	13.3	16.75	16.43	7.7	22.6	26.8	37.8	80.2	87.1
1	1	59	0	1	0	0	138	81	29.04370899	14	17	70	4.2	77	352.5	0.95	4.53	0.91	1.25	2.9	290.1	7.39	13.64	15.54	17.32	13.38	7.7	9.7	36.1	41.5	64.7	34.6
0	2	21	0	0	0	0	133	81	22.03172568	218	97	67	2.8	44	341.6	0.68	5.27	3.95	1.01	3.02	294.3	8.17	16.42	20.86	17.99	15.03	7.7	15.9	27	55.8	65.7	53.6
0	2	49	1	0	0	0	133	77	26.48553975	18	16	75	3.6	44	342.5	1.03	5.22	3.1	0.81	3.24	403	7.95	13.16	17.56	18.2	14.89	7.7	10.7	23.2	31.8	48.4	36
0	1	39	0	0	0	0	109	76	21.97133586	46	40	108	6.7	65	350.6	0.89	6.05	1.69	0.82	4.13	428.3	7.6	15.42	19.01	16	9.9	7.7	19.7	28.2	41.2	60.1	31.9
0	2	81	0	0	0	0	137	72	24.03460984	14	20	74	5.5	67.2	325.3	1.12	4.24	1.18	1.1	2.77	434.9	7.42	9.24	12.9	15.62	11.82	7.7	8.14	10.7	28.3	55.8	35.5
0	2	60	0	0	0	0	126	62	23.62444749	24	28	99	5.7	65	93.4	0.97	3.71	1.2	1.16	1.9	411.7	4.72	5.71	8.09	11.55	15.78	7.7	24.7	26	26.4	33.5	45.7
1	1	73	1	0	0	0	137	77	26.953125	59	33	60	5.5	48	282.4	1.21	3.38	1.55	0.99	1.88	267.6	7.56	7.69	11.26	15.76	13.57	7.7	19.3	23.3	31.4	83.1	87
0	2	63	1	0	0	0	130	70	23.82357902	36	30	220	4.5	51.9	253.5	0.74	5.03	1.63	1.32	2.71	345.5	5.09	9.35	12.02	13.83	8.71	7.7	12.7	32.4	43.9	102	77.4
0	1	55	1	1	0	0	120	89	26.6727633	111	90	96	6.5	96	382	1.42	4.52	1.4	0.94	2.94	412.4	10.49	12.99	17.31	19.52	20.5	7.8	13.9	21.7	32.3	32.5	37.3
1	2	68	0	0	0	0	126	72	23.05175491	16	20	61	6.2	51.2	206.8	0.45	5.08	2.35	1.15	2.37	418	7.53	13.96	16.64	12.01	7.76	7.8	5.52	21.9	24.4	23.7	14.2
0	2	60	0	0	0	0	110	70	26.34649403	32	24	51	3.8	48.4	405.1	0.73	5.54	1.61	1.02	3.41	330.6	7.45	12.69	14.38	14.16	8.26	7.8	8.55	18.2	31.6	32.2	19.2
0	2	64	1	0	0	0	113	64	33.203125	18	20	68	4.6	63	245.7	0.51	6.64	1.74	1.25	3.98	332.2	7.49	13.91	16.51	18.2	13.38	7.8	12.4	42.5	43.2	41.2	41.1
1	2	66	1	0	0	0	109	71	28.04037814	88	65	99	4.7	54	420.3	0.88	5.12	0.91	1.09	3.05	381.2	8.71	13.89	17.46	15.62	11.42	7.8	15.9	40.2	106	120	92.9
0	1	52	1	0	0	0	138	83	25.79591837	28	23	59	5.2	68	512.4	0.78	6.22	3.09	0.96	4.12	375.8	8.82	15.18	17.11	20.48	12.96	7.9	7.07	9.86	18.9	30.6	19.7
0	2	48	1	0	0	0	132	80	22.5	185	91	68	3.2	46.9	279.6	0.75	3.26	1.09	0.82	1.97	385.6	7.8	13.28	19.23	19.47	15.31	7.9	5.39	16.1	34.1	37.1	33.5
1	2	44	1	0	0	0	124	75	23.30668005	157	115	184	5.9	44	294.4	0.72	6.28	6.86	1.18	2.91	405.9	12.34	13.58	16.57	17.21	15.91	7.9	6	13.2	15.6	17	20.4
1	2	61	0	0	0	0	110	70	19.25702882	21	22	107	5.6	59	294.6	0.93	5.53	1.4	1.45	3.14	472.6	8.58	15.04	15.26	11.38	8.83	7.9	4.21	33.2	47	36.1	18.6
1	2	61	1	0	0	0	136	67	26.03749399	44	26	64	4.3	54.4	309.2	0.63	5.14	1.08	1.23	3.32	457.2	9.51	11.51	18.16	20.43	20.28	7.9	9.9	21.1	70.9	50.7	37.4
1	2	49	0	0	0	0	142	84	18.06616734	36	27	65	4.6	45	348.9	0.67	4.93	1.47	1.08	2.94	303	8.51	15.72	19	17.6	15.49	8	6.68	15.7	34.6	59.2	52.2
0	1	60	0	0	0	0	131	80	26.0261749	14	14	57	5.6	65.5	284.7	0.9	4.13	1.72	0.86	2.46	323.7	9.42	11.78	14.83	14.49	13.64	8	9.47	21.2	31.7	30.7	24.2
0	2	65	1	0	0	0	135	78	24.03460984	15	19	79	6.8	46	362	0.78	5.26	1.74	1.13	3.32	316	8	14.78	14.73	9.49	12.78	8	6.38	27.8	91.3	24.5	26
0	1	55	1	1	0	0	121	77	23.87511478	19	14	56	6.17	88.8	282.3	1.15	2.55	1.34	0.69	1.44	350.8	6.65	9.21	13.64	13.8	14.59	8	7.31	7.83	11.7	13.3	14.1
0	2	36	1	0	0	0	110	70	34.85018427	101	73	108	3.8	40.8	362.3	0.72	6.1	2.27	0.87	4.53	338.5	11.05	17.79	21.93	23.85	20.12	8	15.2	20.9	26.1	26.3	25.4
0	2	62	0	0	0	0	110	70	29.24210864	42	31	105	3.5	38.1	293.4	0.7	3.83	1.96	1.21	1.94	323.1	8.06	9.39	14.4	17.55	15.75	8	11.6	15.9	34.1	46.6	41
1	2	62	1	0	0	0	120	60	23.53036634	30	21	58	5.5	49	305.3	0.82	5.8	2.76	1.04	3.61	406.6	11.54	15.23	17.29	19.6	18.35	8	10.6	26.4	29.6	43.3	33.76
0	1	53	1	1	0	0	126	79	24.22145329	14	16	67	5.4	88	458.7	1.09	4.57	5.69	0.84	2.11	544.4	7.13	10.71	13.99	17.51	14.41	8	9.87	13.9	17.6	27.9	32.8
1	1	80	0	0	0	0	122	79	21.87242282	8	15	91	7.7	102	269.2	1.32	3.04	1.09	0.84	1.65	348.6	6.48	6.78	9.79	13.48	14.93	8	41.5	50.7	59.6	104	138
0	2	49	1	0	0	0	157	100	35.65133793	41	26	87	5	65.3	493.3	0.98	4.2	1.62	1.1	2.83	366	9.43	16.89	19.15	14.78	9.97	8.1	16.2	53.5	107	120	73.74
0	2	48	0	0	0	0	90	56	22.7189744	18	18	59	5.4	57	246.6	0.77	4.68	0.93	1.42	2.47	471	10.96	14.5	17.17	21.91	21.92	8.1	10.7	12.5	12.4	15	14.9
0	1	54	0	0	0	0	149	89	27.47562949	19	22	61	5.3	77	217.2	0.53	3.21	1.77	1.28	1.29	381.6	10.86	15.83	20.86	27.42	24.24	8.1	3.51	3.78	3.75	3.21	3.02
1	1	64	0	0	0	0	138	87	27.6816609	12	13	56	4.8	65	390.7	0.91	3.85	1.47	0.81	2.24	374.7	7.7	7.96	12.39	14.22	12.83	8.1	18.1	19.7	31.5	34.6	74.4
1	1	66	0	0	0	0	140	76	20.01549587	18	16	65	8.5	59	261.6	0.87	3.74	0.54	1.29	1.99	407.3	9.47	11.05	11.87	15.09	12.47	8.1	5.86	9.09	9.25	15.4	11.23
1	2	63	1	0	0	1	130	73	25.63691716	26	20	84	4.6	67	332.6	1	3.23	1.85	0.91	1.68	445	6.72	12.04	16.68	21.13	16.88	8.1	45.9	52.2	91.7	135	136
0	1	33	1	0	0	0	131	85	29.40292024	22	22	58	4.9	68	683.4	1.01	5.07	6.48	0.87	2.02	262.7	11.61	17.25	20.21	20.43	16.31	8.2	17.6	19.6	30.1	35	38.5
1	2	70	1	0	0	0	145	71	25.390625	54	41	58	4.5	40.7	239.9	0.86	3.49	1.31	1.41	1.67	388.1	9.92	17.97	22.46	21.46	13.5	8.2	11.7	27.8	48.7	38.5	28.6
1	2	60	1	0	0	0	138	68	23.01117686	18	18	53	6.8	59	259.3	0.66	3.58	0.5	1.03	2.26	224.4	7.43	10.41	14.54	14.99	13.06	8.2	17.1	21.8	41.2	74.5	67.5
1	1	54	0	1	0	0	138	76	25.1063327	25	24	122	6.9	67	443.7	0.98	5.97	2.1	1.21	4.18	267	13.74	14.2	14.18	14.93	16.84	8.2	21.2	24.6	27.2	36.2	38.7
0	2	69	1	0	0	0	140	70	23.11111111	25	25	91	5.4	56.4	325	0.61	5.49	3.24	1.21	2.32	361	7.01	8.95	12.61	13.57	12.65	8.2	5.28	4.72	29.7	52.3	46.6
0	2	43	1	0	0	0	152	110	29.04370899	18	22	70	5.3	51	461.4	0.65	3.73	6.21	0.78	1.41	347.9	9.38	9.68	10.76	14.13	13.2	8.3	38.2	40.3	46.2	81.9	88.3
0	2	39	1	0	0	0	140	88	27.09925101	16	15	77	5.3	48	303.5	0.78	7.46	2.01	1.29	5.22	349.3	10.15	16.25	19.69	20.73	14.76	8.3	15.3	20.4	24.7	27.2	26.8
0	2	56	0	0	0	0	133	82	25.390625	12	15	101	5.2	77	245.9	0.74	4.36	2.75	1.09	2.1	391.4	9.74	12.21	16.32	18.04	13.88	8.3	10.2	18.6	22.4	33.8	27.1
1	2	78	0	0	0	0	160	78	28.30385016	10	12	107	5.2	48	350.5	1.01	4.43	2.19	0.95	2.49	416	10.48	11.57	15.08	20.04	21.81	8.3	11.3	19.8	28.2	45.8	45.6
0	1	20	0	0	0	0	122	78	29.83940972	226	130	122	3.9	67	571.2	1.01	5.36	4.39	1.07	3.01	291.8	7.96	13.3	17.69	15.88	12.76	8.3	82.8	89	151	132	116
0	1	34	0	0	0	0	129	74	25.0995016	19	19	100	7.2	88.5	244.9	0.83	7.22	2.32	1.39	4.56	375.1	14.65	19.97	24.98	29.62	32.14	8.3	8.47	10.6	11.3	10.8	10.2
1	2	61	1	0	0	0	130	72	28.44095498	24	17	69	4.2	57.3	267.5	0.89	4.41	2.19	1.31	2.39	430.5	5.85	11.82	17.04	20.35	15.32	8.3	21.1	32.3	50.1	89.6	87.6
0	2	51	0	0	0	0	127	65	25.81663021	22	18	64	4.18	70.4	228	0.89	5.81	3.84	1.26	3.01	346.7	10.34	14.29	19.48	20.64	16.95	8.3	26.6	29.9	49.2	52.2	91.7
1	2	65	1	0	0	0	191	91	25.15315023	8	11	86	6.6	62	215.3	1.36	3.33	1.46	0.79	2.11	652.3	16.34	16.86	17.64	22.67	25.2	8.3	13.4	18.6	19.3	21	22.4
0	1	65	1	0	0	0	131	87	24.81632653	42	72	103	4.1	54	527.1	0.76	5.91	2.01	0.77	3.81	369.2	12.48	16.08	20.97	24.38	19.05	8.3	28.4	46.7	61.35	80.85	47.51
1	1	65	0	1	0	0	137	65	19.15158479	15	13	144	8.3	72	269.8	0.91	2.99	1.02	0.92	1.46	421.2	7.95	10.08	14.76	16.36	16.05	8.3	21	24.3	33.7	39.2	38.3
0	1	52	1	0	0	0	133	92	28.39506173	19	13	68	6.8	85.4	349.7	0.79	6.4	16.15	0.8	1.85	448.6	13.55	13.57	13.98	16.06	15.99	8.4	25.8	27.8	30.6	36.9	35.5
0	2	46	1	0	0	0	130	80	34.062253	39	39	82	6.1	47	347.6	0.56	6.06	3.07	1.27	3.42	162.7	10.78	18.63	21.96	15.54	10.92	8.4	29.1	84.8	127	93.3	82.1
0	1	50	0	0	0	0	127	78	24.53512397	17	16	57	4	74	396.3	0.89	5.4	5.27	0.76	2.57	418.9	9.68	12.08	17.12	18.49	17.72	8.4	13.2	13.5	24.9	32.4	32.6
0	2	80	0	0	0	0	110	70	26.31463532	15	16	100	5.9	48	130.3	0.99	4.36	1.15	1.35	2.34	468.7	9.68	12.64	16.1	19.85	18.03	8.4	5.48	14.3	21.5	32.3	31.6
0	2	55	1	0	0	1	100	60	18.42403628	36	30	109	27.2	250	532.2	3.48	3.14	2.58	1.39	0.92	508.8	11.38	19.54	25.04	24.52	16.75	8.4	33.5	56.4	108	139	140
0	2	54	1	0	0	0	115	70	25.34435262	21	17	78	6	61	301.8	0.94	5.02	5.33	0.8	1.83	385.3	10.9	18.68	22.57	21.04	15.82	8.4	3.7	10.9	12	15	10.8
1	2	59	0	0	0	0	152	69	22.86236854	19	14	112	5.1	51	290.9	0.79	7.05	2.04	1.03	4.57	395.4	11.73	12.83	14.9	18.05	17.24	8.4	16.1	16.7	19.4	29.6	36.2
0	1	58	0	0	0	0	191	130	31.22130395	16	18	88	17	299	522.5	2.38	6.52	4.03	0.88	3.27	271.4	8.38	12.62	16.36	18.99	14.71	8.5	20.2	30.6	37.5	51.3	43.5
1	2	72	1	0	0	0	158	62	24.45606342	26	19	88	3.6	57.9	291.1	0.89	4.52	2.18	1.14	2.43	491.5	10.24	13.8	18.63	20.87	16.16	8.5	12.5	21.2	35.6	42	17.11
1	1	44	1	1	0	0	105	76	24.16326531	100	44	80	5.2	72	333.5	0.81	4.44	1.72	0.73	2.95	472.6	11.88	12.4	15.57	16.25	15.3	8.5	19.6	17.8	24.7	30.7	28
1	2	77	1	0	0	0	163	75	25.390625	11	12	94	4.4	51.2	266.7	1.06	6.22	1.8	1.26	4.09	387.6	8.79	17.27	21.04	20.28	14.24	8.5	5.3	17.08	44.49	30.09	18.04
0	2	55	0	0	0	0	167	88	27.54867496	38	27	103	4.9	45	187.6	0.65	7.71	2.27	1.19	5.01	371.2	10.02	13.52	17.28	16.61	14.29	8.6	18.3	36.7	37.5	55.3	39.7
0	2	46	0	0	0	0	149	80	28.84153181	17	18	28	5.3	30.9	198.6	0.97	4.78	1.71	0.79	3.38	451.1	9.66	13.08	18.12	21.85	18.38	8.6	5.72	6.63	11.1	18.6	15.7
1	1	52	1	0	0	0	117	80	22.23098713	36	24	60	5.7	61	327.1	0.84	4.83	1.81	0.81	3.48	484.6	9.85	16.6	17.77	19.09	13.66	8.6	12.2	24.6	46.3	54.6	48.4
0	1	32	0	1	0	0	113	63	26.7755102	91	45	78	3.2	66.9	441.3	0.8	4.34	1.88	0.83	2.81	394.3	9.38	16.3	17.98	18.01	11.83	8.6	28.6	27.7	58.6	126	95
1	1	63	1	1	0	0	114	71	23.38868656	21	17	98	5.6	69.4	300.5	0.85	5.62	2.41	0.97	3.55	393	8.48	9.02	12.97	14.73	15.85	8.6	13.5	18.9	27	35.8	44.4
0	2	41	0	0	0	0	110	70	23.03004535	25	18	94	3.9	50	510.8	0.76	2.62	1.04	0.94	1.4	380.5	9.32	14.35	18.49	19.06	17	8.6	7.13	25.1	40	50.8	52.3
1	1	61	0	0	0	0	162	98	23.62444749	41	19	85	5.1	83	464.9	1.15	4.43	2.7	0.66	2.62	352.2	8.05	11.93	15.67	17.22	16.31	8.7	9.8	17.1	30	44.2	53.4
0	1	53	0	0	0	0	136	84	25.03991871	14	13	86	6.1	78.7	255	0.5	5.74	1.77	1.05	3.4	484.6	8.52	17.05	21.92	20.27	13.12	8.7	12.7	13.5	16.3	42.3	34.9
0	1	49	0	0	0	0	131	83	30.32334259	30	23	68	7.9	80	277.3	0.53	4.93	2.19	0.87	2.85	393.8	8.13	15.67	20.25	17.73	13.3	8.7	23.78	37.16	88.6	92.95	41.7
0	1	48	0	1	0	0	123	82	25.35154137	22	13	66	8.7	92	251	1.37	6.43	1.88	1.01	4.68	343.6	12.29	13.82	17.44	20.68	20.03	8.7	18.7	16.87	32.1	27.2	21.9
0	1	35	1	1	0	0	128	74	23.45679012	17	17	93	5.6	83	412.3	0.8	4.68	2.75	0.88	3.02	376.5	7.62	13.82	17.69	12.26	5.6	8.7	12.1	12.8	37.4	43.5	20.4
0	2	47	0	0	0	0	120	69	27.63980131	16	22	87	3.8	49	213.8	0.99	3.01	1.77	0.77	1.58	507.9	6.97	10.39	13.85	15.84	13.96	8.7	10	21	34.5	45.2	36.9
1	1	53	0	1	0	0	128	83	25.95155709	19	18	89	6.7	93.4	361.4	1.32	5.35	3.76	0.79	2.7	429.8	10.08	11.15	14.09	16.39	16.17	8.8	48.1	54.4	90.9	105	99.2
0	1	43	0	1	0	0	156	82	25.20920136	35	17	123	7.2	73.4	375.6	0.8	8.58	5.15	1.01	5.34	416.2	11.22	16.89	21.48	20.85	15.95	8.8	4.97	13.1	16.86	16.62	14.49
1	2	60	1	0	0	0	160	79	28.44095498	93	39	133	5.3	40	308	0.73	6.04	1.87	1.09	4.47	330.4	9.54	15.67	19.34	20.44	13.46	8.8	29.8	71.6	81.2	113	70
0	2	69	1	0	0	0	168	93	32	13	14	83	5.2	56	250	1.03	5.63	2.64	0.98	3.21	424.4	9.06	10.84	13.72	16.71	16.38	8.9	14.9	21.9	37.7	44.7	13.9
0	1	52	1	0	0	0	115	89	31.83391003	22	14	85	6	76	446.4	0.72	3.72	3.18	0.76	1.77	395.3	11.32	12.1	16.11	16.5	16.42	8.9	10.5	11.6	15.3	22.8	21.7
0	2	68	0	0	0	0	158	85	23.4375	9	15	109	4.6	55	372.1	0.52	6.46	2.22	0.99	3.82	492.8	13.68	19.23	22.35	26.57	23.49	8.9	6.3	16.4	16.7	27.9	15.7
0	1	33	1	0	0	0	115	75	27.44059917	22	18	76	5.7	67.1	210.4	0.93	2.4	1.72	0.72	1.27	455.2	11.67	18.94	24.46	25.41	17.56	8.9	16.7	19	35.1	51.4	54.3
1	1	76	1	0	0	0	109	69	28.08163265	12	12	131	7.43	92.3	258.7	0.84	3.66	1	0.84	2.59	479.8	13.2	14.36	19.81	21.64	21	8.9	16.1	17.1	24.7	24.9	21.5
1	2	60	1	0	0	0	112	67	22.03856749	16	16	74	4.8	65	377.1	0.81	4.86	1.6	1.02	3.01	473.6	7.89	12.4	15.34	20.58	18.84	8.9	24.1	32.7	35.6	56.2	76.5
0	1	46	0	0	0	0	126	61	24.09297052	20	16	104	4.7	46	191.8	0.63	4.95	1.18	1.26	2.96	503.8	10.96	15.67	18.45	19.3	14.28	8.9	8.36	9.63	15.1	25.7	15.48
1	2	54	1	0	0	0	130	95	25.29937595	32	17	116	7.2	42	280.1	0.75	7.08	1.83	1.17	4.86	340.9	6.65	12.44	16.12	18.89	16.52	8.9	4.59	8.66	17	28.2	27.3
0	1	64	1	1	0	0	125	71	22.83737024	24	18	91	5.8	53	333.5	0.94	5.05	2.8	0.81	2.93	498.6	9.46	13.88	18.77	18.86	19.7	8.9	15.3	19.6	28.9	39.3	33.7
0	2	68	1	0	0	0	138	95	30.40762656	112	86	118	5.6	48.8	355.7	0.95	5.09	0.79	1.08	3.08	364.8	9.59	9.87	10.77	13.13	13.62	9	21	23.8	26.5	54.8	89
1	2	77	0	0	0	0	144	82	25.33333333	15	22	85	6.6	51.6	127	1.08	6.51	1.29	1.85	4.23	411.1	9.8	15.8	19.05	18.27	17.9	9	5.98	11.6	19.3	20.6	27.3
1	1	53	0	0	0	0	111	75	22.83737024	22	23	74	4.5	73.2	291.1	0.45	6.92	2.76	0.99	4.3	570.2	11.3	12.56	15.76	21.89	23.84	9	8.24	10	9.93	10.5	10.5
1	2	62	0	0	0	0	111	74	24.23822715	11	14	68	4.8	46.8	229	0.76	5.05	1.58	0.92	3.04	335.6	7.11	15.3	19.69	25.17	19.83	9	8.28	9.97	28.27	22.7	18.84
0	2	64	1	0	0	0	133	70	23.12467037	29	22	111	4.7	46	205.9	0.78	4.96	3.52	1.25	2.41	468.2	8.22	10.58	13.35	14.13	15.36	9	2	2	29.3	31.4	34.2
0	1	30	0	1	0	0	113	70	19.605192	29	18	96	5.4	62	246.3	0.77	3.42	1.12	1.36	1.51	537.8	10.53	18.24	15.35	18.05	13.94	9	2.11	12.7	4.18	4.71	5.05
1	2	48	0	0	0	0	116	66	25	16	22	69	5.9	54	198.1	0.69	3.24	0.58	1.35	1.46	602.3	9.79	11.72	15.29	16.75	17.96	9	3.96	6.04	10.1	12.9	15.5
0	1	39	1	1	0	0	107	66	25.34435262	85	35	74	3.6	71.2	485.3	0.66	5.3	1.44	1.12	3.05	349.3	9.2	15.74	15.75	19.11	14.94	9	21.3	33.4	45.2	49.8	35.7
1	1	65	0	1	0	0	153	86	25.43268596	24	21	102	4	69.9	185.7	0.87	3.35	0.72	0.83	2.09	392.1	12.36	12.7	15.09	20.61	21.37	9	82.6	89.9	96	109	152
1	2	67	0	0	0	0	130	70	26.14268848	8	13	113	4	54	222.3	0.77	5.14	1.68	0.94	3.11	373.4	8.43	12.12	16.76	18.85	18.37	9	7.63	10.8	20.5	28.6	22
0	1	48	0	0	0	0	132	91	27.91551882	46	29	113	3.5	72	637.5	1.01	4.77	5.54	0.71	2.21	475	13.79	13.98	13.79	17.33	22.24	9.1	16.1	20.3	19.2	22.3	40.4
1	2	67	1	0	0	0	119	61	26.66666667	13	13	70	5.8	66	436.4	0.98	2.63	1.34	0.95	1.26	517	14.09	17.56	20.87	23.79	24.99	9.1	12.8	16.8	19.2	18.6	17.6
1	1	70	0	0	0	0	155	79	21.87755102	13	25	81	8.9	126	337.5	2.1	8.05	1.35	1.31	5.72	546.5	7.9	10.08	14.96	15.76	13.58	9.1	3.24	3.51	6.92	7.91	9.48
0	2	56	1	0	0	0	150	105	22.64086462	54	47	90	5.5	48	345.8	0.77	4.39	1.49	1.66	2.16	595.8	14.71	17.18	23.2	25.52	21.38	9.2	19.4	24.5	39.4	41.5	31.4
1	1	47	0	0	0	0	150	95	22.14532872	53	37	117	6.5	77	633.3	0.77	7.25	2.96	1.19	4.68	380.2	8.72	15.8	20.72	23.19	16.76	9.2	15.2	22.9	42.7	82.6	76.6
1	1	65	1	1	0	0	161	85	24.8015873	12	16	111	6.9	93	238.5	1.39	4.96	2.38	1.14	2.9	439.2	16.32	22.17	26.53	28.08	26.25	9.2	2.42	3.55	7.19	16	9.63
1	1	79	0	0	0	0	151	84	24.22145329	8	10	78	5	62	221.5	0.72	6.09	0.86	1.07	4.38	475.9	11.54	9.74	13.25	19.07	19.56	9.2	11.5	11.8	13.3	25.9	28.4
1	2	66	1	0	0	0	110	70	25.0995016	51	46	61	5.2	66.4	489.3	0.88	6.75	3.46	1.11	4.19	471.1	8.6	15.04	20.12	17.8	16.25	9.3	13.5	31.7	93.3	118	86.5
1	1	77	0	0	0	0	166	99	23.67125363	20	20	146	6.5	121	455.2	1.65	4.24	0.92	0.86	2.84	432.6	9.75	13.47	17.57	23.2	23.06	9.3	6.04	18.6	29.4	54	50.5
0	1	68	1	0	0	0	144	86	22.14532872	47	31	70	5	84	519.9	1.2	3.33	1.35	0.84	1.83	514.8	10.81	15.27	19.47	20.5	16.83	9.3	23.2	31.2	52.9	117	91.1
0	1	59	0	1	0	0	125	84	24.96494648	30	20	72	6.2	72.2	451.1	0.88	5.07	10.59	0.64	0.98	602.3	11.29	15.18	18.47	20.98	16.88	9.3	5.35	13.3	24.3	23.61	21.8
0	2	39	0	0	0	0	131	80	29.38475666	18	14	91	3.5	45	158.9	0.59	4.31	1.17	0.99	2.95	562	14.48	20.47	24.47	23.02	18.75	9.3	5.72	0.74	11.9	12.6	10.2
1	1	55	0	1	0	0	123	73	22.49134948	19	18	52	8.9	61	360.9	1.03	3.41	2.91	0.71	1.68	382	10.46	15.11	16.09	17.55	17.69	9.3	12.1	16.2	19.4	21.8	21.6
1	1	66	0	0	0	0	109	66	24.81632653	76	46	88	4.3	78.7	424.7	0.71	6.03	1.72	0.79	4.37	410.7	11.8	13.21	15.64	21.23	22.29	9.3	46.3	68.53	63	102	101
1	1	47	1	0	0	0	173	115	24.22145329	16	15	77	4.9	55	527.1	0.96	5.49	6.83	0.79	2.21	357.9	11.13	10.88	13.94	14.21	15.04	9.4	11.8	12.1	21.8	22.1	24.2
1	1	53	1	0	0	0	145	101	35.98615917	23	16	67	4.9	84	377.3	0.58	3.76	1.38	1.12	2.04	505.8	12.04	14.74	18.57	20.72	18.71	9.4	51.65	54.32	51.77	55.63	48.32
1	1	67	1	0	0	0	156	90	26.6727633	20	19	56	4.1	81	279.3	0.73	5.37	1.64	1.07	3.34	400.8	10.56	11.06	15.9	19.72	18.85	9.4	24.8	30.9	41.6	54.8	46.5
0	2	34	1	0	0	1	127	65	32.98791638	107	76	108	3.4	46	492.9	0.58	4.66	2.64	0.82	2.63	335	7.59	11.2	15.99	14.85	11.23	9.4	29.1	43.9	83	102	80.4
0	1	83	0	0	0	0	148	63	20.19557823	13	12	94	12	161	492.7	2.16	3.72	1.24	1.11	1.74	544.3	14.31	16.86	21.62	25.68	27.41	9.4	16.6	19.7	34.6	7.83	9.28
1	2	57	0	0	0	0	130	70	24.79338843	131	100	70	4.6	48	213.8	0.83	5.79	2.27	0.93	3.6	439.5	14.01	19.72	23.63	28.37	25.37	9.4	4.42	7.18	5.81	8.71	6.91
1	2	81	0	0	0	0	151	66	20.07774787	18	23	79	4.5	77	351.2	0.99	3.55	0.75	1.74	1.3	518.9	9.82	13.65	19.63	23.49	23.51	9.4	13	18.2	22.9	54.9	53.2
1	2	70	0	0	0	0	183	76	26.66666667	23	20	90	7.49	70.1	252.2	0.8	4.51	1.64	0.91	2.75	359.5	13.63	15.93	22.66	25.07	26.68	9.5	12.5	12.7	22.4	32.2	32.7
1	2	56	0	0	0	0	121	75	22.60026298	15	18	66	4.4	51	371.2	1.14	4.2	2.52	1.33	1.9	372.5	11.43	14.76	19.6	24.03	21.77	9.5	18.4	32	48.8	57.8	47.6
0	1	78	1	0	0	0	110	70	27.54820937	24	16	100	5	73.5	411.7	0.66	4.85	1.48	1.1	2.9	468.8	9.38	12.99	16.69	21.39	20.91	9.5	10.4	13.4	16.3	21.7	25.6
1	2	69	1	0	0	0	126	75	24.8357635	35	27	81	5.4	59	524.1	0.75	5.43	0.82	1.74	3.38	101.7	8.64	15.54	15.18	12.75	5.92	9.5	14.2	45.5	48.9	107	40.2
1	1	75	0	0	0	0	110	70	24.91349481	15	22	62	7.8	66	191.8	0.86	4.08	0.76	1.06	2.76	519.7	6.5	8.31	15.49	20.59	20.22	9.5	7.82	8.92	11.6	20.5	13.6
0	2	67	0	0	0	0	125	74	23.8330046	15	16	75	5.9	56.3	303.6	0.54	3.48	1.08	1.48	1	465.3	10.05	14.03	21.47	27.31	23.32	9.6	4.39	4.53	13.5	15.2	5.23
0	2	36	1	0	0	0	119	73	33.7716263	105	41	93	3.89	51.4	372.5	0.71	4.85	2.15	1.02	3.28	280.6	8.86	14.82	19.59	16.46	11.09	9.6	27.7	57	129	84.3	51.9
1	2	71	0	0	0	0	110	71	18.02595738	17	19	99	6.8	54	273.9	1	6.03	3.35	1.09	2.8	439.9	12.18	13.54	15.61	17.88	20.69	9.6	4.97	8.68	9.73	14.8	19.4
0	1	35	1	0	0	0	110	70	25.34220041	70	38	94	5.5	76.2	386.1	0.76	6.61	1.57	1.56	4.35	566.8	8.36	10.64	14.8	16.09	14.21	9.6	11	12.1	23.2	39.2	44.3
1	1	60	1	1	0	0	125	82	23.83673469	19	19	70	4.5	61	297.4	0.88	5.59	4.65	0.79	3.46	371.2	11.26	16.1	19.47	21.47	20.95	9.6	13.7	20.3	20.8	30.4	37.9
1	1	55	0	1	0	0	133	74	26.7299275	45	30	138	4.3	60	296.5	0.93	3.41	1.8	0.54	2.17	487	12.85	12.97	10.88	21.97	22.77	9.6	33.5	37.8	51.7	65.5	91.7
0	2	72	1	0	0	0	135	70	25.15315023	35	30	108	4	62	419.7	1.06	5.79	3.11	1.07	3.2	531.2	10.68	13.86	23.09	22.31	18.4	9.6	7.7	11	21.7	30.8	17
1	2	62	1	0	0	0	110	70	34.92767916	32	25	76	5.5	43	174.7	0.71	3.28	0.84	1.02	1.68	458.6	10.13	12.18	17.58	21.08	18.48	9.6	14.3	20	22.7	33.7	34
1	1	65	0	1	0	0	146	66	21.79944511	10	15	133	8.4	72	247.3	0.72	5.44	1.82	0.98	3.07	595.7	9.78	14.35	18.35	21.05	19.83	9.6	2.07	3.68	5.88	12	13.9
0	1	50	0	0	0	0	122	83	24.56747405	70	66	72	6.17	77	353.1	0.8	6.36	1.73	0.87	4.74	404.6	10.15	17.48	21.38	19.77	19.2	9.7	23.7	35.3	56.5	61.7	92.4
1	1	51	0	0	0	0	130	85	23.4375	28	18	101	6	64.4	322.2	0.68	6	1.05	1.5	3.64	561	12.02	17.84	23.83	25.32	23.84	9.8	9.9	13.3	17.3	18.2	18.5
0	2	73	0	0	0	0	163	78	24.52434635	13	14	87	3.2	49.6	275.4	0.67	5.17	1.82	0.87	3.46	384.4	8.3	13.91	14.45	19.64	20.6	9.8	7.55	29.4	34.2	43.9	50.8
0	1	60	1	0	0	0	126	75	26.6727633	33	24	79	7.2	67.6	265.9	0.82	4.92	1.13	1.19	3.05	598.7	14.42	15.81	23.58	27.17	25.06	9.8	8.1	11.2	14.7	14.8	13.7
1	1	50	1	0	0	0	111	72	28.73469388	33	24	103	4.7	73	305.7	0.81	3.79	3.18	0.92	1.74	406.7	15.36	20.63	25.59	24.67	20.56	9.8	10.9	14.6	18.6	16.8	16
0	2	64	0	0	0	0	135	77	22.64086462	32	33	78	5.7	45	290.8	0.85	3.98	3.71	0.65	1.45	578.2	7.62	12.44	16.04	16.48	16.73	9.8	10.5	19	24.7	31.6	32.5
1	1	72	0	1	0	0	132	73	20.95717116	13	17	153	5.8	77	196.3	0.9	4.77	1.59	1.65	2.26	513.4	14.28	13.05	14.56	18.05	23.04	9.8	3.47	4.09	4.56	5.96	10.37
1	2	61	0	0	0	0	110	70	30.0432623	28	28	57	6.5	87	440.9	1.07	6.46	2.02	1.05	4.35	383.7	10.24	15.28	20.26	21.18	19.47	9.8	7.25	14.7	21.7	26.6	5.85
0	2	52	1	0	0	0	173	93	25.20398137	11	15	86	5.3	49	149.7	0.67	3.82	0.63	1.49	2.15	380.8	7.52	15.93	23.74	22.72	17.96	9.9	3.07	9.78	23.6	22.65	14.49
1	2	54	1	0	0	0	144	89	29.13631634	26	18	108	5.7	48.8	265.8	0.85	4.43	5.3	0.61	1.98	500.1	13.49	17.94	23.32	22.72	21.7	9.9	21.9	29.1	29.8	33.5	31.9
0	1	45	0	1	0	0	126	80	24.21229339	18	16	73	6.2	63	341.1	0.78	4.56	3.33	0.66	2.76	471.9	13.42	14.59	17.89	22.2	21.99	9.9	5.03	6.78	8.28	9.49	8.43
0	1	30	1	1	0	0	125	80	24.72518293	14	15	79	4.1	63	415.7	0.78	5.4	3.14	0.92	2.9	368.3	12.68	15.62	19.64	19.97	20.48	9.9	2.74	4.74	4.95	3.23	5.63
1	1	55	1	0	0	0	123	71	24.33747972	23	20	97	5.1	59	233.4	0.76	5.42	1.95	1.15	3.43	572.2	10.43	14.1	16.78	18.54	16.93	9.9	8.22	19	24.6	38.7	27.7
1	2	53	1	0	0	0	130	70	25.76169419	17	16	78	7.2	68	332.4	0.94	5.91	0.95	0.94	4.04	465.5	8.19	15.95	13.82	15.08	12.88	9.9	10.7	42.2	7.1	34.4	29
1	2	47	0	0	0	0	110	70	20.93663912	13	14	81	3.3	37	161.7	0.51	4.49	2.23	0.9	2.51	500.9	7.82	14.17	13.63	15.95	12.21	9.9	5.88	16.9	14	24.4	18.2
1	1	56	0	0	0	0	160	90	27.6816609	29	19	89	5.9	76	314.2	0.7	3.67	1.05	0.95	2.03	470.8	12.19	11.64	12.55	21.85	22.67	10	15.3	15.8	16.7	32.5	33
1	2	55	1	0	0	0	136	84	29.40759637	51	40	139	3.8	45	397.9	0.79	5.05	1.3	1.43	2.94	416	12.73	14.75	16.61	16.82	16.62	10	11.08	17.35	30.2	34.36	43.62
0	1	54	1	0	0	0	120	78	26.07897153	13	12	87	7.5	73	357.7	1.13	4.09	4.52	0.75	2.44	62.1	11.88	11.66	14.3	22.19	21.75	10	8.43	9.57	12.4	15.7	18.1
0	2	60	0	0	0	0	123	69	24.32656936	18	15	96	5.1	64	335.3	1.03	3.9	1.1	1.51	1.66	592.9	14.33	19.65	19.65	23.48	26.07	10	21.6	32.9	35	45.5	42.3
0	1	50	1	1	0	0	93	63	22.85714286	14	18	80	3.6	68.3	177.1	0.47	3.61	1.5	1.25	1.67	479.1	13.14	17.52	20.57	25.97	24.28	10	0.407	0.436	0.466	0.601	0.642
1	1	54	0	0	0	0	136	88	26.70362358	17	19	98	5.6	78	276.7	0.89	6.18	1.4	0.93	4.41	447	9.35	9.87	12.6	16.57	16.45	10	8.25	9.17	11.7	26.1	27.2
1	2	49	1	0	0	0	164	89	28.07504294	18	14	110	4.5	39.2	269	0.6	6.21	1.29	1.16	3.98	449.6	11.7	14.29	17.78	21.47	20.44	10.1	19.38	21.71	39.28	40.36	34.11
0	2	58	1	0	0	0	139	84	25	21	19	128	5.5	49.7	197.9	0.71	3.7	1.56	1.15	2.08	614.7	11.58	12.09	15.89	21.99	22.8	10.1	16.3	18.3	24	40.5	47.1
0	2	27	1	0	0	0	124	80	22.03172568	22	13	61	2.3	36	329.9	0.71	5.31	3.07	0.86	3.31	480.5	10.89	11.32	13.24	16.73	17.01	10.1	6.84	8.71	9.78	16.4	14.7
0	2	65	0	0	0	0	122	70	25.15315023	13	16	99	5.46	46.1	137.3	0.38	4.1	1.44	1.29	2.16	621.9	15.39	17.73	18.82	23.4	24.08	10.1	7.14	11.3	12.2	13.2	10.1
0	2	67	0	0	0	0	137	78	24.97704316	22	19	129	4.5	58	261.2	0.96	5.03	1.5	0.84	3.33	481.2	8.37	10.55	13.59	13.22	11.42	10.1	6.05	14.4	25	33.2	21.5
1	2	61	0	0	0	0	130	75	23.828125	27	31	107	4.91	50.4	226.4	0.91	4.32	1.53	0.89	2.71	521.1	12.54	18.53	22.74	24.64	21.21	10.1	1.96	2.67	3.68	4.69	4.43
1	1	64	1	0	0	0	131	90	22.66270867	69	62	105	3.7	72	489.4	1.1	6.84	1.81	0.99	5.33	484.9	7.16	8.24	13.33	16.77	16.19	10.2	16.2	22.3	92.2	116	133
1	2	56	1	0	0	0	122	81	25.95155709	27	20	138	3.6	39	220.3	0.63	4.04	2.79	0.8	2.19	398.2	11.44	17.47	19.96	19.61	15.37	10.2	11.4	18.4	21.9	28.3	30.2
1	1	60	0	0	0	0	125	80	23.37472608	39	23	49	5.2	63	369.8	0.79	2.99	0.79	0.72	1.86	419.2	9.98	11.08	15.35	18.72	17.1	10.2	15.3	16.4	22.6	27.7	24.7
1	2	53	1	0	0	1	123	73	25.23634033	53	42	77	7.1	34	289.4	0.63	5.86	3.15	1.17	3.44	424.4	7.77	11.74	18.3	23.55	20.02	10.2	7.53	11.3	13.1	31.7	26.4
0	2	43	0	0	0	0	95	67	29.99671269	12	15	72	2.7	36	283	0.72	4.59	1.72	0.74	2.98	451.8	10.59	11.98	15.12	20.04	19.96	10.2	8.14	13.1	13.3	23.9	25
1	2	78	1	0	0	0	137	97	26.6727633	34	37	84	7	93	607.6	1.46	4.38	2.58	0.84	2.44	523	10.62	12.22	17.87	22.18	21.77	10.2	12.9	16.1	20.4	32.26	22.2
0	2	61	1	0	0	0	145	85	31.7417889	29	25	95	4.1	59.2	267.9	0.83	2.91	2.12	0.6	1.7	513.1	15.28	17.89	20.13	21	21.72	10.2	9.37	13	15.4	22.4	21.9
1	1	54	0	1	0	0	132	84	22.49134948	16	16	122	5.2	57.4	241.4	0.8	5.07	1.41	0.83	3.52	506.6	11.57	17.06	20.23	22.53	16.26	10.2	12.3	14.2	20.9	32.8	22.8
1	1	52	1	1	0	0	123	79	28.73174689	44	26	66	5.7	64	301.9	0.53	5.33	1.14	0.85	3.64	492.8	13.76	17.73	22.85	23.3	19.21	10.2	8.8	12.31	15.3	14.23	9.56
1	1	52	1	1	0	0	123	79	28.73174689	44	26	66	5.7	64	301.9	0.53	5.33	1.14	0.85	3.64	492.8	13.76	17.73	22.85	23.3	19.21	10.2	8.8	12.31	15.3	14.23	9.56
0	2	62	1	0	0	0	138	76	27.81588173	34	32	90	6.7	54.2	215.1	0.65	4.01	1.47	0.99	2.43	533	12.85	17.7	22.57	23.25	24.29	10.2	17.85	21.93	61.62	35.41	37.34
1	2	56	0	0	0	0	147	73	25.52964487	25	25	157	6.2	44	247.1	1.06	3.41	2.6	0.62	1.78	560.6	14.3	17.87	22.65	25.86	23.93	10.2	9.76	18.97	26.69	31.18	19.53
0	1	38	1	0	0	0	130	70	32.48862898	61	46	72	4.6	59	418.1	0.83	4.35	1.38	0.96	2.94	430.6	13.3	14.7	17.54	18.81	18.85	10.2	15.4	22	31.2	41.6	37.5
0	2	53	1	0	0	0	141	94	29.64268547	20	18	60	6.6	56	578.3	1.04	4.28	4.89	0.7	1.77	403.9	12.48	14.53	20.18	23	21.73	10.3	27.9	33.4	43.2	28.8	46.1
0	1	20	1	0	0	0	140	86	22.77318641	35	18	119	5.1	69.7	346.8	0.79	3.88	2.58	1.09	1.82	438.9	12.41	18.17	21.25	23.64	22.17	10.3	6.93	7.62	9.29	10.6	9.09
1	1	46	1	0	0	0	144	84	31.22130395	18	28	106	4.8	63	347.8	0.58	7.58	1.72	1.22	5.14	448.6	15.44	17.98	24.77	29.54	24.2	10.3	14.1	17.7	33.2	78	36.9
0	1	30	1	0	0	0	130	80	32.87197232	52	25	91	7.1	66	333.6	0.79	4.9	3.34	0.62	2.77	428.3	11.02	12.08	14.1	19.84	18.01	10.3	21.22	24.81	24.85	25.36	32.88
1	2	65	0	0	0	0	130	76	28.08433211	53	44	111	4.6	62	194.8	1.11	4.22	1.76	0.93	2.53	412.8	13.68	21.07	27.79	27.33	22.95	10.3	10.2	13.23	31.2	30.4	26.3
0	1	43	0	0	0	0	109	76	20.703125	28	16	71	6.1	55.1	225	0.7	3.34	0.85	1.31	1.58	487.4	11.88	19.99	22.53	24.51	17.33	10.3	3.93	9.9	11.3	11.7	13.2
1	1	51	1	0	0	0	110	70	28.37370242	38	25	99	4.5	48	473.5	0.78	4.88	2.16	0.95	3.12	345	8.83	12.33	17.4	18.99	14.22	10.3	16.2	34	44.5	49	21.72
1	1	35	1	1	0	0	157	97	28.3446712	25	14	63	5.2	67	482.8	0.99	4.44	1.61	1.51	2.44	511	9.18	9.49	11.89	18.44	18.2	10.4	34.4	33.5	35.8	45.2	43.2
0	2	29	0	0	0	0	126	91	25.47666009	48	46	82	4.9	42.8	287.8	0.71	3.71	1.56	0.92	2.13	500.1	12.1	19.73	22.42	23.31	19.36	10.4	19.4	29.1	31.4	34	46.5
0	2	47	0	0	0	0	124	88	27.18089991	13	13	81	6.2	49	306.1	0.66	3.69	2.1	0.72	2.18	587.8	14.29	20.51	21.13	21.85	16.52	10.4	7.65	10.7	9.26	9.37	6.3
1	1	55	0	1	0	0	142	80	23.38868656	29	22	100	6.5	67	360.5	0.95	3.81	1.38	0.8	2.45	577.6	14.67	16.72	19.81	22.85	23.7	10.4	10	16.2	18	16.9	15.3
0	1	42	0	0	0	0	127	76	30.0838291	19	13	67	3.2	59	239	0.47	4.8	1.34	1	3.34	575.9	10.61	11.18	12.86	15.21	16.78	10.4	17.9	21.3	29.35	31.52	28.18
0	2	55	0	0	0	0	129	70	22.20633069	19	15	90	5	36	242.9	0.48	4.45	1.48	0.96	2.57	513.4	16.13	16.49	17	22.87	24.34	10.4	89.6	98.4	104	103	73.3
1	2	59	0	0	0	0	125	74	26.7299275	22	17	111	6.3	48	455.9	0.77	4.09	1.51	0.92	2.29	501.6	9	15.56	18.73	19.59	15.35	10.4	16.7	22	22.9	24.1	23
1	1	56	0	1	0	0	127	72	20.89795918	19	17	64	5.1	61	246.2	0.8	3.91	0.96	1.08	2.76	614.7	14.59	16.15	21.72	27.05	26.31	10.4	4.53	6.88	12.8	15.9	13.31
1	2	76	1	0	0	0	119	55	18.48888889	12	16	138	5.48	35.1	128.5	0.58	5.87	1.17	1.44	3.61	782	11.15	10.96	13.58	20.17	21.97	10.4	3.91	4.53	5.31	10.3	7.75
1	1	56	1	0	0	0	128	76	27.76342975	13	12	60	5.3	73	382.2	0.92	5.22	3.07	0.81	2.75	599.2	11.33	12.18	15.64	18.13	19.44	10.5	4.2	4.5	6.1	7.53	8.69
0	2	55	1	0	0	0	148	97	28.1969212	15	14	104	4.8	62	383.3	0.83	4.39	1.23	1.3	2.65	493.6	16.31	17.58	21.46	26.25	26.51	10.6	15.3	21.1	21.7	28.9	31.8
1	2	55	0	0	0	0	121	81	22.03856749	14	15	83	5.3	35	515.3	0.67	4.94	1.98	0.94	3.18	507.9	15.55	17.44	12.08	23.21	23.96	10.6	10.8	13.2	33.6	16.1	15.8
0	2	66	0	0	0	0	116	80	25.51020408	15	16	121	5.9	49	235.4	0.49	5.12	1.1	1.12	3	492.1	15	18.99	23.74	26.68	24.55	10.6	9.55	11.1	17	20.2	20.6
0	2	58	1	0	0	0	120	60	24.76756592	31	29	99	5.4	40	460.6	0.82	3.99	1.45	0.94	2.23	439.2	7.81	10.46	15.06	14.37	12.01	10.6	11.1	18.6	35	42.8	42.1
1	1	69	0	1	0	0	146	80	18.71094925	85	87	870	6.4	62	343	1.69	5.54	1.05	1.88	2.16	628.4	10.5	11.57	15.86	19.74	20.21	10.6	3.1	3.96	7.24	10.3	10.6
1	2	68	0	0	0	0	143	80	19.77769867	15	15	148	4.3	60	206.8	1.08	4.78	1.02	1.57	2.72	505.2	9.44	15.14	18.81	25.2	22.97	10.6	22.6	29.8	34.7	67.8	30
1	1	60	0	1	0	0	121	72	23.42355741	5	14	47	6.7	67	306.2	1.17	3.28	2.16	0.66	1.69	512	9.06	11.57	16.32	19.14	18.09	10.6	6.23	7.32	11.4	21	8.97
1	2	55	0	0	0	0	116	71	20.82999519	17	13	70	3.3	39.6	292.5	0.63	5.8	2.28	1.03	3.87	452.3	10.56	16.58	21.51	24.5	21.49	10.6	11.8	12.7	23.1	23.9	31.1
0	2	55	0	0	0	0	151	84	25.91068435	22	23	139	3.7	39	283.5	0.7	5.61	2.61	1.19	3.2	648.2	15.85	18.95	21.43	24.2	25.57	10.7	7.7	9.7	13.82	17.39	16.13
0	2	49	0	0	0	0	119	82	24.77679525	32	21	78	5.1	44	172	0.61	7.05	0.94	1.18	5.4	524.3	14.62	15.21	19.46	25.05	27.96	10.7	5.43	1.85	9.79	13.54	18.57
1	1	57	0	0	0	0	126	86	27.44059917	52	33	99	6.9	68	279.7	1	4.91	1.73	0.93	3.21	425.1	8.78	13.44	17.03	16.42	14.97	10.7	17.6	17.9	32.7	56.7	43.6
1	2	70	0	0	0	0	161	84	25.80645161	16	16	86	6.2	71.2	164.8	0.88	4.9	0.99	1.41	2.73	661.9	16.08	25.26	26.8	19.51	16.2	10.7	127	35.7	33.3	22.5	10.18
0	2	53	1	0	0	0	160	89	22.83287935	12	14	66	6.1	53	263.9	0.99	4.56	1.03	1.64	2.2	544.9	9.08	13.26	18.93	20.98	12.76	10.8	3.37	5.89	9.85	29	21.8
0	2	79	0	0	0	0	120	80	25.29937595	26	35	86	7.8	74.7	397.9	1.16	5.5	1.69	0.91	3.67	600.8	13.32	16.32	18.79	25.11	25.45	10.8	9.97	10.9	14.6	22.7	25
1	2	60	1	0	0	0	144	73	23.03004535	32	26	112	6.12	80.2	358.7	1.04	6.09	6.86	1.4	2.67	465.5	8.71	16.64	21.25	21.51	16.3	10.8	13.3	32.5	44.8	31.2	35.2
1	2	55	1	0	0	0	121	64	20.95717116	20	15	97	3.7	52.3	399.4	0.68	4.79	1.2	1.25	2.8	581.3	9.98	15.19	19.85	19.98	16.16	10.8	3.78	9.08	17.4	31.3	17.9
0	1	65	1	0	0	0	119	79	26.42356982	9	12	108	4.8	66	360.2	0.96	4.28	1.11	0.83	3.06	454.5	9.55	12.51	17.17	22.53	18.93	10.8	21.8	22.7	25.7	33.4	36
1	2	76	1	0	0	0	106	48	29.90302875	46	53	73	9.3	75	524.2	1.55	5.06	3.85	0.7	3.03	657.1	19.61	21.45	27.19	33.64	32.86	10.8	32.3	35.3	36.5	56.5	45.8
1	2	61	0	0	0	0	161	90	26.01456816	41	26	144	6.9	43	159.1	0.75	5.41	1.38	1.28	3.63	502.4	14.88	18.08	22.35	26.39	24.21	10.9	5.71	7.69	6.96	9.83	11.23
1	1	57	0	0	0	0	128	76	22.03856749	76	28	189	5.4	88.5	472	0.91	3.41	0.98	0.67	2.28	539.2	12.28	12.32	12.51	18.09	18.86	10.9	3.4	3.59	4.01	10.4	7.25
0	2	52	1	0	0	0	117	80	25.390625	12	13	123	3.4	48	165	0.71	3.61	1.18	1.06	2.12	484.6	13.75	20.35	24.58	26.87	17.85	11	5.72	8.97	16.6	18.5	11.7
1	2	64	0	0	0	0	134	74	20.07774787	16	19	89	8.1	58.2	216.9	0.82	4.6	1.95	1.08	2.76	520.8	9.75	14.13	19.64	25.61	27.3	11.1	2.41	4.11	4.22	6.5	6.11
0	2	56	1	0	0	0	110	70	28.57796068	42	40	155	2.8	32	255.5	0.65	6.05	1.61	1.43	3.7	620.1	16.54	22.89	26.17	29.84	23.69	11.1	3.04	7.12	6.07	8.91	6.77
0	2	54	1	0	0	0	110	70	29.0174472	26	21	91	6.1	53	309.5	0.88	4.59	2.22	1.13	2.55	541.4	14.57	23.6	24.75	26.6	20.98	11.1	8.51	14.2	17.2	16.3	17.1
1	2	60	1	0	0	0	110	70	27.63980131	25	20	73	7.6	53	279.7	0.82	4.21	0.89	1.14	2.53	559.5	15.26	21.96	22.52	24.3	19.84	11.1	7.17	31.2	19.7	18.3	11.5
1	1	51	0	1	0	0	106	70	27.13141179	20	17	101	5.8	65	429.6	0.88	5.51	2.75	0.91	3.56	503.3	12.42	14.81	20.14	23.28	22.46	11.2	11.8	12.5	14	14.3	11.58
0	1	26	0	0	0	0	120	74	23.50355606	5	10	91	3.2	55.8	212.6	0.62	3.04	0.81	0.72	2	536.3	7.28	9.73	14.95	19.11	16.68	11.3	10.1	12.3	12.5	12.8	12.9
1	1	58	1	0	0	0	140	100	25	18	16	87	5.2	75	244.4	0.58	5.34	0.77	1.86	3.04	676	12.16	18.96	23.66	27.41	20.37	11.4	4.71	7.92	14.8	20.9	22.9
0	2	55	0	0	0	0	132	85	26.34649403	21	26	73	3.5	41.3	282.4	0.75	6.27	7.79	0.75	1.63	552.3	14.5	19.27	22.34	23.98	18.8	11.4	13.3	17.9	18.6	54.3	108
0	2	62	0	0	0	0	123	79	25.23634033	9	12	107	4.6	46	177.6	0.81	4.41	0.58	1.11	2.72	604.8	13.34	17.17	20.46	22.59	17.29	11.4	16.3	16.8	20.8	30.1	28.7
1	2	61	1	0	0	0	138	74	30.46875	38	20	96	4.3	79	207.7	0.8	6.03	1.36	1.14	4.38	560.6	8.01	11.33	17.1	21.61	20.56	11.4	13.5	15.2	17.9	24.3	21.4
0	2	49	0	0	0	0	135	99	30.47052154	42	24	100	4.9	45.6	353.5	0.77	5.23	1.54	1.2	2.73	524.3	13.13	18.27	24.82	24.4	19.38	11.5	28	30.7	52.6	58.6	57.4
1	1	83	1	0	0	0	138	95	26.02758248	24	26	105	7.3	72.4	349.9	1.03	4.95	1.52	0.92	2.96	512.4	15.18	14.95	16.17	21.4	24.38	11.5	21.5	24.3	26.2	29.9	37.06
0	2	48	0	0	0	0	130	80	21.875	15	15	80	7.7	56	163.4	0.41	5.47	0.85	1.49	3.03	807.8	15.19	22.01	23.61	26.9	19.89	11.5	4.44	8.02	10.3	14.6	10.5
0	1	24	1	0	0	1	136	86	26.54320988	39	26	104	3.9	77	215.3	0.61	4.64	1.18	0.99	3.44	553.3	11.95	17.51	20.9	21.52	22.24	11.52	7.52	8.75	14.1	15	20.6
0	2	26	1	0	0	0	120	87	22.265625	24	35	100	4.1	50	374.5	0.38	4.41	1.94	0.87	2.7	599.8	17.29	20.51	23.91	26.16	22.39	11.6	2.12	5.51	8.98	8.42	9.83
0	2	72	0	0	0	0	155	74	24.44444444	13	13	87	3.8	34.6	141.7	0.61	6.08	2	1.16	3.64	631.4	13.55	14.95	18.84	20.47	22.25	11.6	3.87	4.31	7.27	23.9	16.5
0	1	52	0	1	0	0	102	72	27.58020032	245	76	150	5.3	51	244.3	0.65	4.91	1.44	0.89	3.36	539.9	17.03	24.6	28.44	24.45	19.31	11.7	8.89	15.6	27.4	18.7	15.7
0	2	64	1	0	0	0	140	70	32.46191136	28	18	101	6.8	47	423	1.07	2.35	0.89	0.88	1.21	593.6	16	19.06	22.01	25.66	24.3	11.7	14.5	29.6	32.7	32.9	33.2
0	2	29	1	0	0	0	110	70	23.828125	16	15	96	3.5	61	390.2	0.6	3.95	3.14	0.89	2.05	474.9	8.64	14.03	19.7	21.61	12.37	11.7	7.83	8.79	22.72	33.7	24.64
0	2	29	1	0	0	0	110	70	23.24340802	16	15	96	3.5	61	390.2	0.6	3.95	3.14	0.89	2.05	474.9	8.64	14.03	19.7	21.61	12.37	11.7	7.83	8.79	22.72	33.7	24.64
0	2	52	0	0	0	0	100	70	25.1486054	28	16	90	5.5	35	307.8	0.58	4.62	3.83	1.22	2.18	641.8	15.53	15.88	18.9	21.4	21.65	11.7	19.2	19.7	26	28.6	30
0	1	48	0	1	0	0	107	68	19.1953028	11	11	83	4	57	247.8	0.72	5.83	1.07	1.09	4.31	482.2	16.32	18.13	23.93	27.18	25.75	11.7	4.07	7.44	10.8	15.7	10.3
1	1	64	0	0	0	0	135	94	24.22145329	27	16	57	4.5	62	202.2	0.83	4.32	1.5	0.87	2.69	540.7	10.03	10.74	14.96	15.2	16.01	11.7	3.44	5.2	12.1	13.2	17.5
0	1	55	0	0	0	0	120	70	25.390625	26	21	84	5	70	343.9	0.65	3.27	0.75	1.15	1.69	600.5	13.41	15.24	20.92	24.83	23.27	11.8	7.7	11.3	12.6	17.7	17.8
0	2	62	0	0	0	0	117	54	21.71925011	16	16	103	3.1	40	285.1	0.73	2.83	1.17	1.06	1.66	490	12.34	14.56	20.59	24.21	21.7	11.8	2.03	2.7	3.06	4.42	3.48
1	2	66	1	0	0	0	110	70	22.76943835	19	19	149	4.3	55	247.6	0.96	5.67	1.38	1.39	3.55	729.7	13.44	15.03	20.97	23.38	25.75	11.8	6.32	15.5	14.3	24.3	38.6
1	2	60	0	0	0	0	155	92	21.92886277	20	16	85	5.8	41.7	249.7	0.72	3.96	0.72	1.2	2.59	497.9	13.28	12.99	16	22.48	21.4	11.9	3.95	4.89	5.28	10.2	10.9
1	1	59	0	0	0	0	110	70	22.14427438	18	17	114	7.4	78	309.2	0.97	5.4	1.62	1.08	3.64	526.4	12.56	19.8	23.5	22.96	18.97	12	8.06	9.44	13.1	16.3	13.1
1	2	81	0	0	0	0	154	77	31.64036818	27	20	73	6.5	80.3	439.8	0.86	4.82	2.86	0.84	2.55	417.6	11.15	12.44	15.53	20.49	18.51	12	12.2	15.4	25.4	36.7	30.8
0	2	49	0	0	0	0	133	78	20.34279778	12	26	99	5.75	92.1	246.1	0.97	6.24	1.23	1.77	3.79	395.4	9.85	9.2	11.08	15.12	16.86	12.1	10.5	11	11.1	12	11.7
0	1	40	0	0	0	0	136	76	23.93898977	30	18	130	4.7	56	266.9	0.78	3.3	2.67	0.7	1.84	711.7	15.8	24.65	29.59	22.92	16.79	12.1	12.5	13.8	19.3	27.8	21.8
0	1	33	1	0	0	0	110	70	21.96712018	16	44	67	5.9	53	238.4	0.77	4.78	0.8	1.16	2.67	664.6	7.79	8.8	12.7	16.29	16.7	12.1	5.12	7.16	10.8	13.2	13.7
1	1	70	1	0	0	0	162	83	25.43268596	28	20	133	5.2	61	390.5	0.79	5.28	3.48	0.8	2.77	629	15.44	17.1	20.39	23.08	24.46	12.1	14.5	16.8	24.4	29.5	41
1	2	67	1	0	0	0	119	58	25.71166208	24	27	131	2.9	40	222	0.84	6.24	2.42	0.96	4.12	564.6	14.78	16.38	19.95	23.48	21.11	12.1	8.83	16.8	17.4	20	21.4
0	1	46	0	0	0	0	113	72	24.67702134	17	17	142	6.1	70	216.4	1.06	5.62	1.98	1.43	3.53	565.4	11.07	15.85	20.67	19.36	14.56	12.2	7.53	9.44	12.3	23.1	9.82
0	2	64	0	0	0	0	110	70	22.14427438	14	18	82	2.5	48	190.9	0.38	5.42	0.93	1.38	3.26	518.9	11.04	14.3	19.12	20.97	22.94	12.3	4.45	2.76	12.1	16.9	17.9
1	1	46	0	0	0	0	170	100	22.67573696	20	20	40	3.4	66	299	0.5	5.94	1.17	1	4	551.8	10.27	13.45	19.11	23.37	20.7	12.3	4.32	9.11	11.3	18.4	14.3
0	1	29	1	0	0	1	145	86	31.43982174	35	39	68	5.7	41.9	506.8	0.56	8.31	24.24	0.66	1.37	330.1	14.31	19.53	24.88	22.35	19.39	12.4	0.91	1.27	1.67	2.02	1.35
1	2	53	1	0	0	0	129	84	33.87406376	9	12	109	5.2	39.3	285.7	0.73	5.68	3.1	0.99	3.76	382	13.69	18.46	21.82	22.15	16.29	12.4	10.69	13.41	16.15	17.28	10.98
0	1	58	1	0	0	0	102	69	25.95155709	24	16	92	4.9	71.9	405.6	0.97	4.33	2.48	0.88	2.55	740.6	16.94	18.06	21.55	24.89	22.88	12.4	17	17	20	23	24.1
0	1	54	0	0	0	0	103	80	20.90419501	12	13	87	8.7	48	346.5	0.64	4.9	0.49	1.13	3.69	674.2	8.8	12.12	14.32	15.05	13.64	12.4	5.34	5.75	6.37	5.23	5.17
0	1	49	0	0	0	0	120	70	24.72518293	18	13	93	3.9	60	334.2	0.74	5.19	1.53	1.19	3.45	686.6	12.48	13.74	17.94	20.98	19.42	12.5	2.03	3.51	5.23	6.54	6.72
0	1	39	0	1	0	0	110	70	32.66076354	81	49	117	4.4	70	661.5	1.05	4.75	4.3	0.81	2.4	442.2	12.09	18.31	22.49	22.79	17.13	12.5	20.1	31.5	38.3	43.1	36.7
0	2	32	0	0	0	0	121	66	26.34649403	30	27	75	3.53	76.5	367.9	0.72	5.22	3.11	1.04	2.89	442.2	14.35	16.74	19.17	21.75	20.32	12.5	23.6	31.1	35.3	41.3	41.5
1	2	48	1	0	0	0	110	70	23.7953599	110	62	93	4.6	43	249.2	0.71	5.71	1.76	1.02	3.96	491.5	13.74	17.36	21.96	24.59	24.08	12.5	10.8	18.9	20.4	30.7	22
0	2	56	0	0	0	0	114	63	29.64268547	56	31	109	9.6	67	351.4	0.95	4.46	2.61	0.81	2.66	692.9	19.02	21.94	25.87	28.78	27.95	12.6	3.67	7.32	8.25	12.7	12
1	2	53	0	0	0	0	110	70	21.875	16	14	56	2.8	38.1	148.9	0.54	4.45	1.19	1.59	2.4	746.1	12.63	12.27	13.4	15.29	14.4	12.7	4.17	4.71	5.22	6.65	4.42
1	2	60	0	0	0	0	127	76	22.86253448	27	21	67	5.7	38	258.6	0.69	4.72	3.35	1.16	2.4	763.9	19.47	25.48	33.43	32.74	27.63	12.7	7.13	9.1	9.92	10.05	7.14
0	1	53	0	0	0	0	138	95	22.34351559	15	17	74	4.6	74	244.8	0.78	4.59	1.27	0.8	3.3	730.6	14.43	19.7	23.52	24.6	19.63	12.8	2.18	2.84	6.91	9.94	10.2
1	1	64	0	0	0	0	124	81	29.37758264	113	73	95	5.6	72	423.6	0.99	5.24	2.44	0.7	3.46	721.2	19.74	21.63	25.42	29.6	31.91	12.9	13.5	14.3	15.98	22.3	15.7
1	1	39	1	0	0	0	100	80	23.03004535	33	26	88	6.7	55	536.2	0.87	7.76	16.34	0.67	1.13	734.9	20.26	26.82	32.5	31.44	27.22	12.9	2.3	2.64	3.03	5.87	6.7
1	2	53	0	0	0	0	144	74	22.03856749	46	24	88	4.5	48	261	0.53	4.91	1.34	0.93	3.43	717.5	15.31	20.08	24.55	29.04	21.06	12.9	4.46	5.57	13.5	21.1	8.64
0	1	53	0	1	0	0	110	70	27.34375	15	13	115	4.6	60	471.5	0.88	4.57	3.45	0.82	2.09	618.2	14.44	18.62	22.42	25.86	23.31	12.9	20.9	23.3	30	34.2	29.6
0	1	21	0	0	0	0	110	70	19.59183673	10	14	67	3.1	61	330.1	0.68	4.23	0.69	0.77	3.2	674.9	7.52	10.98	17.29	21.61	20.76	12.9	2	2	2.24	2.46	3.44
1	1	64	0	0	0	0	138	82	23.80869017	14	9	84	5.2	54	279.6	0.68	5.53	1.55	1.04	3.49	583	13.15	13.72	15.96	21.43	22.84	13	3.7	6.24	6.44	5.9	5.7
0	2	54	0	0	0	0	132	71	22.58270917	19	14	124	5.1	47	250	0.83	5.89	2.37	1.45	3.59	599	15.35	17.38	24.21	26.28	23.75	13	9.44	11.64	13.26	22.84	14.58
0	1	36	0	0	0	0	114	66	25.43268596	162	103	96	5.5	77	357	1.1	2.85	1.18	0.61	1.91	908.9	13.68	18.3	23.39	27.25	25.21	13	13.8	16.1	25.3	20.7	20.5
1	2	76	0	0	0	0	148	89	23.7332384	17	19	169	6.3	54	285.8	0.84	4.7	0.67	1.45	3.1	705.7	17.91	18.82	25.36	27.29	29.93	13	5.9	6.44	7.28	12.2	10.8
1	2	55	0	0	0	0	138	74	22.89281998	49	16	134	4.8	42	238	0.66	6.02	1.99	1.09	4.48	528.4	18.32	22.68	28.02	31.41	31.71	13	6.02	10.6	11.6	14.1	11.4
0	2	58	0	0	0	1	141	87	23.03004535	21	18	69	4.95	74.2	230.9	0.96	6.04	0.92	1.52	3.94	533.2	13.59	21.37	23.24	25.68	20.64	13.1	4.48	9	9.41	9.26	6.51
0	1	35	0	0	0	0	126	73	21.2585034	18	17	74	3.9	48	319.7	0.74	4.4	1.06	0.82	2.69	477.6	13.62	14.22	17.26	21.71	21.29	13.1	2	2	2	4.8	2.99
0	2	55	1	0	0	0	111	73	22.77318641	41	32	80	6	51.8	278.3	1.02	6.77	2.7	1.43	4	640	16.61	20.22	25.09	31.36	30.61	13.1	5.7	12.6	9.5	14.3	24.9
0	1	55	0	0	0	0	108	72	23.66143862	30	31	152	4.5	56	368.3	0.59	2.24	0.72	0.44	1.59	693.4	14.06	16.97	15.29	21	21.87	13.1	8.52	12.7	16.9	19.5	24.7
1	1	63	0	1	0	0	121	75	24.09297052	12	10	195	11.3	122.2	573.6	1.55	5.65	3.54	0.84	3.29	486.1	18.62	19.17	23.04	30.82	31.67	13.2	19.7	20.4	20.8	31.5	29.8
1	2	74	0	0	0	0	152	71	20.83252961	17	19	107	4.3	41	174.9	0.95	6.49	2.11	1.47	3.82	623.3	10.49	13.08	18.61	20.39	21.82	13.3	5.54	7.28	16.6	21.6	27.9
1	2	75	0	0	0	1	130	70	22.60026298	18	18	105	4.5	47	213.9	0.98	6.02	1.68	1.14	3.84	770.8	14.28	18.84	24.77	29.92	26.62	13.3	3.42	6.07	11	10.6	6.64
1	1	50	1	1	0	0	149	94	28.08163265	15	16	94	4.34	64.4	486.5	0.97	4.15	2.09	0.8	2.22	546.5	9.29	11.86	16.47	17.42	15.78	13.4	9.95	21.3	27.6	43.8	34.3
0	2	49	0	0	0	0	123	76	18.60119048	7	11	69	8.54	58.2	570.7	0.82	3.4	0.78	1.15	1.77	317.8	9.7	12.04	15.03	18.43	16.66	13.5	16	16.6	19.8	29.8	28.6
0	1	73	0	0	0	0	117	62	28.72678773	16	17	90	9.4	97	504.3	1.35	5.85	3.61	0.94	3.17	732	19.75	22.39	26.58	27.7	27.35	13.5	12.5	13.2	15.2	12.4	16.7
1	1	64	0	0	0	0	114	73	31.4276036	14	16	103	9.2	81	404.5	1.11	5.08	1.87	1.12	2.85	691.4	18	20.45	25.08	25.86	26.78	13.5	7.37	12.8	11.2	15.3	15.5
0	1	28	0	0	0	0	111	67	22.5710475	18	21	79	3	51	246.3	0.87	4.54	2.11	0.85	2.88	592.1	13.97	17.88	22.04	22.56	20.13	13.6	10.4	16.3	18.2	16.3	12.9
0	1	23	0	0	0	0	115	78	22.49134948	32	20	62	5.58	88	321.9	0.69	6.64	0.98	1.11	5.53	553.8	9.69	11.63	15.54	19.48	21.18	13.7	5.74	7.35	8.03	8.76	9.31
0	1	53	1	0	0	0	116	72	21.95247934	22	19	137	6.2	79	350.2	0.96	5.09	1.47	1.51	2.74	769.4	14.81	20.33	26.76	27.3	22.25	13.7	2.05	2.56	3.62	3.41	2.92
1	1	65	0	1	0	1	137	79	20.76124567	30	15	184	4.3	58	264.5	0.85	4.4	3.41	0.79	2.73	889.9	20.66	19.48	18.91	18.01	20.14	13.7	4.53	4.79	4.89	5	5.46
1	2	48	1	0	0	0	123	68	20.44913742	8	12	59	12.3	141	460.1	1.55	6.17	1.77	0.91	4.01	783.5	15.36	14.77	16.67	24.1	23.81	13.9	9.38	9.23	12.5	19.5	19.9
0	2	60	0	0	0	0	141	89	17.96875	15	10	96	7.4	45.7	156	0.61	4.19	0.98	1.69	2.11	548.3	11.9	12.78	18.38	25.32	25.32	14.1	1.82	1.84	2.68	4.37	4.82
0	1	30	0	1	0	0	132	82	23.14725512	21	16	126	4.8	55	230.5	0.82	7.08	5.54	0.96	3.66	599.6	12.52	21.32	29.69	29.98	23.7	14.1	3.25	13.38	6.57	12.41	9.54
0	2	53	0	0	0	0	100	65	18.81892431	17	16	69	4.3	42	164.8	0.61	4.88	0.7	2.08	2.78	715.2	16.41	19.58	27.34	30.12	30.33	14.1	12.9	13.1	14	12.2	10.8
0	2	54	0	0	0	0	123	70	18.97453196	9	13	114	3.7	39	228.8	0.66	5.29	0.97	1.4	3.21	659.9	11.59	12.02	15.84	17.9	18.41	14.2	2.21	2.76	4.48	4.18	6.14
1	2	72	1	0	0	0	105	75	24.08822312	9	14	74	3.8	42	264.5	0.66	4.94	0.85	1.16	3.62	781	9.79	12.86	17.52	19.35	20.63	14.2	24.8	24.1	29.3	44.5	44.6
0	1	23	0	0	0	0	115	78	22.49134948	32	20	62	5.58	88	321.9	1.1	6.64	0.98	1.11	5.53	553.8	9.69	11.63	15.54	19.48	21.18	14.4	5.74	7.35	8.03	8.76	9.31
0	2	28	0	0	0	0	116	84	22.03856749	2	13	83	5.1	48.8	375.6	0.67	6.38	4.31	0.68	3.09	640.4	18.88	16.74	19.15	20.37	22.23	14.6	5.97	16.6	7.17	8.55	9.98
1	1	29	1	1	0	0	120	70	26.81359045	28	19	98	3.8	59	340.8	0.96	5.78	1.55	0.8	4.01	575.5	8.59	10.02	17.43	25.01	22.96	14.7	10.4	11.5	11.1	12.5	12.1
0	2	35	0	0	0	0	100	66	19.02739946	13	24	55	2.4	43	195.9	0.43	7.13	0.95	1.96	3.51	660.2	9.59	13.05	16.88	23.76	26.38	14.9	4.93	7.14	7.34	8.52	11.4
0	1	30	0	0	0	0	123	72	22.39541342	19	16	121	3.4	52	273.9	0.75	7.09	4.28	0.86	4.62	455.7	8.61	10.66	16	20.1	18.83	15.2	4.6	9.66	12.1	9.95	12.2
0	1	39	0	1	0	0	107	70	21.63331531	9	13	91	1.9	58	275.7	0.89	6.08	2.17	0.7	4.34	572.9	13.42	19.72	25.47	30.07	24.18	15.2	4.77	5.06	5.18	6.32	5.34
0	1	27	0	0	0	0	100	65	22.09317005	9	7	211	3	44.3	242.3	0.48	4.51	1.06	0.63	3.15	590.3	15	18.06	22.19	24.15	23.67	15.2	2	3.48	2.57	2.71	2.29
1	1	51	0	1	0	0	114	76	25.01352082	23	23	139	2.5	48	319.2	0.66	3.65	1.05	0.79	2.18	793.6	12.73	14.55	18.37	22.09	19.36	17.3	2.95	3.95	3.97	5.19	6.05
1	1	69	0	1	0	0	121	76	18.12523512	13	15	89	4.4	64	241	0.86	4.49	0.96	0.98	3.01	611.3	13.48	15.23	19.78	26	25.26	17.7	2.5	3.12	5.18	7.01	10.02
0	2	46	0	0	0	0	149	104	25.31545429	40	24	60	3.2	43	396.5	0.99	6.47	2.08	0.84	3.67	339	7.32	13.52	15.93	13.85	10.96	9	7.18	31	38.73	33	25.95
1	1	51	0	0	0	0	129	88	22.20633069	19	16	68	6.9	67.4	324.8	0.74	4.01	0.97	0.8	2.52	306.6	6.28	9.73	10.83	11.18	8.33	9	9.76	32.9	57.3	77.7	56.2
1	2	72	0	0	0	0	186	87	26.83864765	24	24	85	6.5	68	295.4	1.05	3.62	1.19	1.13	1.88	254.3	6.5	9.7	15.62	16.74	14.89	9	11.43	6.87	18.8	27.3	27.5
0	2	40	1	0	0	0	125	87	23.93898977	60	39	51	5.1	47	400.9	0.8	5.93	11.51	0.82	2.03	269.8	6.46	12.77	15.29	14.6	7.06	9	14.9	38.6	84.1	132	71.4
1	2	45	1	0	0	0	138	85	27.34375	8	9	76	4.8	48	331.8	0.76	6.05	5.52	0.83	2.83	544.4	11.48	12.46	18.13	24.38	21.75	9	15	15.4	22.2	30.6	21.19
0	2	63	1	0	0	0	142	82	26.171875	24	28	71	6.5	75	294.8	0.65	5.42	0.83	1.16	3.4	402.2	5.99	8.29	13.53	14.04	14.8	9	12.6	16.4	33.7	38.3	40.1
0	2	55	0	0	0	0	140	81	23.63403301	26	26	104	4.5	60.5	234	0.67	4.51	0.36	2.68	0.98	363.8	16.71	24.25	25.32	32.37	26.45	9	5.04	7.52	7.72	7.7	5.38
1	2	54	1	0	0	1	110	79	22.89281998	10	9	135	8.3	63.9	269.8	1.25	4.81	1.68	1.66	2.4	522.3	13.57	16.62	22.05	26.5	25.34	9	2.28	8.26	13.6	12.3	12
1	1	54	1	0	0	0	130	76	24.97704316	18	19	112	4.3	76	351.6	0.91	3.83	1.46	0.69	2.47	571.6	7.51	9.24	13.48	17.7	16.83	9	10.2	15	18.8	41.1	59
0	2	41	0	0	0	0	111	76	19.53125	10	11	82	2.9	47	173.6	0.52	6.2	0.98	1.75	2.82	547.9	8.53	13.57	14.1	17.34	13.04	9	3.57	18.9	15.4	37.2	21.6
0	1	38	0	0	0	0	110	70	28.08901095	29	19	80	4.8	68	351.2	0.73	3.46	1.9	0.84	1.82	602.3	9.79	11.74	14.11	14.39	15.54	9	1.9	4.72	8.83	12.9	13.1
0	2	55	1	0	0	0	110	70	28.22838647	56	42	71	5.2	70	358.3	1.17	4.73	2.75	0.96	2.45	651	17.21	26.14	33.54	30.07	25.27	9	8.07	28.97	52.4	50.3	14.68
0	2	69	0	0	0	0	159	67	17.31341037	25	18	92	2.9	49	119.3	0.65	5.18	0.74	2.19	2.46	431.9	7.81	9.43	14.45	16.58	15.79	9	4.4	6.1	21.4	33.7	14.4
0	1	48	0	1	0	0	119	65	23.52941176	15	17	63	6.1	67	282.9	0.88	3.28	2.55	0.81	1.63	292.8	6.63	15.71	18.61	13.7	7.4	9	5.27	26.6	31.7	28.7	32.4
0	2	66	0	0	0	0	91	53	17.96875	13	14	69	3.8	52	261.1	0.89	4.69	0.41	1.7	2.4	329	4.55	6.91	10.18	6.71	5.12	9	3.38	20.4	48.5	74.3	42
1	1	65	0	0	0	0	161	80	24.72946197	24	28	72	8.9	90	345.9	0.86	5.32	1.37	1.13	3.46	339	6.75	10.38	16.9	20.23	17.42	9	9.66	12.3	24.3	41.6	50.1
1	1	53	0	1	0	0	130	80	22.72043837	23	14	131	6.4	71	256.3	0.95	2.5	1.02	0.79	1.45	543.6	10.96	12.3	17.96	19.41	19.07	9	3.24	3.5	6.89	16.6	17.2
1	2	58	0	0	0	0	130	80	20.54569362	18	22	97	4.8	53	293.9	0.8	5.25	1.4	1.04	3.4	496.9	6.66	11.56	16.12	22.12	23.15	9	15.2	19.7	24.5	34.2	34.8
1	1	84	0	0	0	0	130	70	24.22145329	11	10	94	5.7	69.5	297.7	1	3.33	1.41	0.69	1.97	637.8	14.75	14.9	18.37	19.86	18.52	9	10.1	16	24.3	31.67	10.69
1	2	58	1	0	0	0	110	70	29.38475666	41	31	103	4.3	52	435.2	0.96	4.38	3.73	0.87	2.09	499	11.5	13.67	17.66	20.3	16.99	9	14.4	29.4	79.7	132	71.4
1	1	70	0	0	0	0	144	67	25.10239133	137	85	139	5.42	78.7	226.4	0.54	4.54	0.86	0.8	3.08	380.2	6.99	9.57	11.69	15.93	16.48	9	5.07	11	18.6	23.1	45.5
1	1	54	0	1	0	0	126	67	27.54820937	30	25	53	5.4	58.3	233.2	0.75	3.65	0.98	0.81	2.44	376.5	12.06	12.78	18.95	20.21	17.41	9	16.5	13	28	40.36	27.5
1	2	69	1	0	0	0	113	67	25.10387812	22	21	110	7	54	307.5	0.75	4.49	1.35	1.22	2.66	401.8	7.87	15.34	20.47	21.18	19.83	9	4.4	12.5	31.6	26.8	30.9
1	1	68	0	1	0	0	118	63	22.65625	29	18	99	5.5	61	191.7	0.92	4.16	1.09	1.13	2.46	878.6	13.14	16.91	19.29	22.51	22.09	9	2	2.1	2.39	3.24	3.31
1	1	66	0	0	0	0	122	62	24.77209671	18	19	163	4.8	67	294.9	1.04	4.81	0.96	1	3.3	261.5	8.57	8.55	10.18	15.21	15.48	9	6.6	13.5	9.86	40.5	58
1	1	45	0	1	0	0	92	59	22.40878677	18	18	122	3.5	51	186.2	0.71	6.22	1.68	1.11	4.03	335.6	9.93	14.53	19.99	16.69	12.76	9	13.1	4.72	31.2	37.2	21.8
1	2	75	1	0	0	0	132	54	23.87511478	10	17	67	5.7	48	244.4	1.09	6.79	1.54	1.22	4.56	447	13.46	18.94	21.7	25.83	21.98	9	10.6	23.2	33	37.8	24
