# Supplementary material for: Development and validation of a nomogram for evaluating the incident risk of carotid atherosclerosis in patients with type 2 diabetes
Source: Front Endocrinol (Lausanne). 2023 Feb 16;14:1131430. doi: 10.3389/fendo.2023.1131430 (PMC9978405; doi:10.3389/fendo.2023.1131430)
Supplement: Supplementary file 3 [file DataSheet_2.csv]

CAD	gender	age	NAFLD	smoke	drink	family	SBP	DBP	BMI	ALT	AST	ALP	BUN	CREA	UA	Cys.c	CHOL	TG	HDL.C	LDL.C	GSP	OGTT0H	OGTT0.5H	OGTT1H	OGTT2H	OGTT3H	HbA1c	IRT0H	IRT0.5H	IRT1H	IRT2H	IRT3H
0	1	42	0	0	0	0	128	83	24.79338843	21	27	98	3.2	65	493	0.86	4.27	7.58	0.74	1.91	198.5	5.44	8.67	10.83	8.19	7.67	5.2	10.4	35.2	49.2	60.9	54.9
0	1	52	1	1	1	0	131	85	24.85907356	22	19	58	9.6	70.3	454.7	0.8	4.24	1.29	1.06	2.68	260.2	6.19	9.37	6.32	5.56	3.31	5.3	3.19	24.6	33.8	13.1	3.58
0	1	36	0	0	0	0	115	75	21.4532872	36	24	77	5.2	77	313	0.77	3.78	1.01	1.16	2.14	282.7	4.59	7.81	9.96	8.06	6.53	5.3	12.8	45.2	52.2	92.2	76.8
1	1	70	0	1	0	0	113	85	21.79930796	14	19	117	4.2	66	414.7	1.11	2.72	1.02	0.75	1.48	318.9	6.64	10.96	11.83	9.17	4.85	5.4	6.44	17.5	12.9	50.6	24
0	1	40	0	0	0	0	115	78	26.67820069	18	19	68	5.7	68	298.6	0.99	3.89	1.09	1.01	2.44	270.3	3.94	7.95	8.89	8.96	6.28	5.6	4.48	21.3	19.9	33.2	23.4
1	1	66	0	0	1	0	104	62	20.71569381	17	19	53	6.6	57	342	0.66	3.57	0.51	1.57	1.59	465.5	5.34	9.72	10.57	8.02	3.75	5.7	3.91	27.3	44.9	46	15.5
0	1	51	0	0	1	0	140	96	25.60553633	14	16	61	6.5	79.2	359.7	0.76	3.59	1.17	1.08	1.88	278.3	5.34	6.69	10.63	12.22	11.66	5.8	8.17	10.5	25.4	45.4	54.8
0	1	46	0	0	1	0	105	63	20.65754	14	21	58	3.5	62	366	0.69	4.14	1.27	1.09	2.41	329.8	6.48	12.74	13.63	15.22	5.13	5.8	28.8	41.6	46.5	53.9	48.6
1	1	72	0	0	0	0	87	57	17.26354454	16	23	42	7.6	75	313.2	1.15	3.85	0.83	1.3	2.06	340.6	5.14	5.88	9.67	11.7	9.09	5.8	3.58	7.86	32.3	86.5	115
0	1	18	1	1	1	0	136	86	27.77692989	21	19	130	5	65	470.1	0.83	6.06	1.09	1.28	4.53	247.8	5.77	12.3	15.86	13.25	6.9	5.9	20.1	69.4	94.4	188	87.2
0	2	41	0	0	0	0	129	82	26.03749399	10	11	77	3.6	80	339.5	1.1	3.14	0.87	0.84	1.8	290.2	7.13	9.25	14.71	15.95	16.65	5.9	5.76	9.11	19.7	16.7	28.3
0	1	56	0	1	1	0	114	75	27.37966468	15	14	75	6.3	72	360.3	0.71	4.55	1.1	1.01	2.74	251.2	6.49	7.74	10.54	7.62	7.2	6	9.65	9.71	23.31	28.26	10.69
0	1	48	0	1	0	0	104	70	31.63739669	60	28	97	5.4	60.3	422.4	0.66	6.41	11.99	0.79	2.97	237.5	7.03	7.14	9.21	12.06	9.98	6	20.9	22.3	39.8	39.8	112
0	2	64	0	0	0	0	112	69	22.76943835	18	19	71	5.7	77	380.3	1.24	2.83	1.13	0.75	1.47	290.6	5.04	5.52	6.67	11.58	10.07	6	17.2	18.8	28.8	81.2	104
1	2	68	0	0	0	0	153	89	25.33333333	14	21	117	5.91	49	317.8	0.55	3.38	1.2	1.11	1.57	229.2	5.63	6.8	10.11	10.63	9.17	6.1	7.79	10.6	14.1	21.3	21.9
0	1	64	0	0	0	0	119	69	27.39817568	8	13	48	7	60	259.3	1.42	4.2	1.94	0.87	2.53	156.6	5.01	7.53	12.15	11.56	9.55	6.1	15.3	23.3	49.7	51.21	40.54
0	2	69	0	0	0	0	142	63	23.30668005	22	25	60	6.2	77	417.9	1.02	2.97	1.1	1.17	1.25	247.8	5.39	12.78	13.47	9.34	4.72	6.1	14.11	80.84	81.81	150.11	48.4
1	2	69	1	0	0	0	142	80	24.67105263	18	22	49	6.1	55	330.3	0.96	6.52	2.88	1.03	3.81	293.5	5.04	7.35	10.7	11.56	8.85	6.2	24.4	29.5	78.6	120	53.28
1	1	62	1	0	1	0	133	76	25.14285714	22	18	67	5.7	75	345.5	0.93	4.85	2.12	0.98	2.88	356.6	7.56	10.57	16.37	15.97	11.3	6.2	8.45	11.3	27.7	49.4	39.7
1	2	66	1	0	0	0	123	71	33.4251607	47	31	69	6.2	77	564.2	1.29	6	1.31	1.61	3.41	284.8	4.63	8.4	11.38	7.74	3.45	6.2	40.2	256	266	208	52.1
0	1	49	0	1	1	0	136	90	27.08415907	34	20	79	5.7	72	377.4	1.05	3.52	1.51	0.92	2.11	333.4	6.68	9.97	13.06	11.98	9.26	6.3	2	14.7	27.3	87.2	8.03
0	1	64	0	0	0	0	130	81	28.73467206	20	21	85	4.3	72	349.6	0.95	4.17	1.83	1.02	2.4	311.6	6.7	8.49	11.93	10.33	4.7	6.3	88.5	89.9	122	160	127
0	1	64	1	0	1	0	173	79	31.14186851	12	11	57	3.9	75	474.2	1.02	4.75	2.47	0.93	2.71	248.6	6.88	12.11	14.01	14.13	8.28	6.3	7.51	19	23	40	29.6
0	1	67	0	1	1	0	141	79	26.4915082	18	16	79	3.7	61.7	274.2	0.92	3.55	2.85	0.76	1.95	248.1	6.15	11.2	13.22	11.69	6.69	6.3	19.2	65.4	94.7	113	43.5
0	1	59	0	0	1	0	129	79	24.85795455	37	20	75	8.3	74	480.7	0.8	4.83	1.54	1.12	3.08	268.9	7.62	12.43	13.34	14.06	7.16	6.3	18.7	113	119	235	50.6
0	2	67	0	0	0	0	134	78	20.54988662	6	12	64	7.7	59	203.9	0.84	3.77	0.55	1.42	1.73	362.4	6.86	12.43	13.72	16.17	10.72	6.3	12.1	30.6	41	70.9	39.8
1	1	80	0	0	0	0	154	72	20.34023669	18	20	76	6.6	87.1	419.6	1.01	4.5	0.69	1.34	2.73	326.9	5.52	6.85	10.99	9.17	6.73	6.3	4.7	6.68	28.9	35.6	27.2
0	1	67	0	0	0	0	110	70	19.95935549	20	19	70	4.95	72	443.6	1	3.62	0.85	1.23	1.88	397	6.15	6.54	9.75	11.85	9.71	6.3	4.05	6.23	13.9	25.4	27.5
1	1	67	0	0	1	0	129	87	25.78125	18	22	78	5.7	92	360.9	1.06	6.28	1.76	1.21	3.85	265.3	5.58	11.03	12.82	10.73	3.88	6.4	70.1	20.7	44.1	60.6	7.81
1	1	60	1	1	1	0	130	72	27.33564014	33	27	83	4.9	55	329.7	0.8	3.2	3.78	1.08	1.16	258	5.31	6.59	12.36	13.24	9.97	6.4	15.7	22.1	33.6	54.1	72.4
0	1	34	0	1	0	0	105	70	26.98961938	28	19	75	5.6	67	463.8	0.51	4.61	3.97	0.8	2.38	203.2	5.16	6.96	10.21	13.71	11.97	6.4	15.74	25.3	41.46	94.95	71.04
0	1	65	1	0	0	0	101	70	21.97133586	30	24	91	9.4	72	346	0.95	3.89	0.92	1.12	2.1	389.2	7.37	8.83	13.87	14.25	14.62	6.4	14.3	15.5	30.4	35.1	33
1	1	52	1	1	1	0	118	68	24.69135802	27	15	83	5.3	94	416.3	0.85	3.72	3.52	0.72	2.15	382	7.31	14.21	16.51	17.63	12.9	6.4	14.5	29.8	39.1	40.6	20.99
1	2	71	0	0	0	0	140	90	30.88888889	34	35	40	5.2	40	388.9	0.69	4.94	1.62	1.13	3.12	300.4	7.79	10.27	12.53	14.92	11.81	6.5	15.2	44.1	46.5	46.6	45.3
1	1	75	0	1	1	0	117	73	26.34649403	21	24	86	5.9	49	456	1.02	3.76	1.35	0.96	2.22	164.3	7.68	9.36	13.09	18.03	16.58	6.5	1.75	1.93	2.31	4.57	5.93
1	1	53	1	1	1	0	148	92	23.45091822	13	20	62	6.3	62.4	284.6	1.01	3.66	1.04	1.08	2.26	198.3	6.54	12.5	11.91	11.32	3.15	6.6	6.19	27.9	41.1	40.7	18.2
0	1	57	1	1	1	0	131	81	22.49134948	19	18	92	5.7	92	547.1	1.29	4.36	2.1	0.86	2.65	407.3	7.7	10.03	13.47	14.29	12.1	6.6	22.1	29.8	58.8	89.6	105
1	1	60	1	0	1	0	125	76	23.18367347	22	15	55	7.5	82.5	282.8	0.73	4.12	0.8	1.44	2.47	321	6.73	12.02	12.64	11.74	7.53	6.6	11.5	30.1	33.2	82.6	51.1
1	2	68	0	0	0	0	105	60	18.64534404	10	16	67	2.9	45	230.4	0.97	3.62	0.9	1.44	1.45	357.3	6.05	9.27	13.12	12.91	12.29	6.6	19.5	24.4	37.6	52.9	65.7
0	2	53	1	0	0	0	96	55	21.87242282	27	23	112	6.8	62	317.5	0.85	4.32	2.44	0.81	2.51	291.4	6.65	11.89	17.41	17.36	6.7	6.6	6.31	22	51	58.5	41.5
0	1	61	0	1	0	0	141	79	26.0932752	38	21	68	5.6	66	287.3	0.76	4.5	1.02	1.09	3.17	308.7	9.21	10.84	16.14	15.33	12.46	6.7	11.8	18	35.7	36.4	29.6
0	1	41	0	1	1	0	109	69	22.72440348	46	19	83	4.8	69.7	248.6	0.71	6.36	1.95	1.31	4.87	308	7.13	10.81	14.48	10.56	7.17	6.7	15.4	40	74.9	99.4	19.62
1	2	54	0	0	0	0	113	61	19.57168128	18	18	74	4.1	46	159.5	0.79	3.75	0.87	1.29	1.74	403	7.28	8.78	12.52	12.48	9.92	6.7	2.79	5.71	15.3	26.5	21
0	1	40	0	0	0	0	82	53	21.2962963	18	24	78	6	81.1	607.2	1.11	4.33	1.57	1.06	2.27	245	6.42	8.44	10.14	12.22	12.12	6.7	16.9	26.4	31.1	35.4	51.2
1	1	54	1	0	0	0	149	86	27.39817568	28	18	128	7.6	62	362.6	1.11	4.35	2.47	0.94	2.82	370.3	6.5	12.86	17.52	19.35	20.63	6.8	12.1	21.7	25.7	36.7	44.9
0	2	53	0	0	0	0	130	80	26.61934339	11	12	57	4.1	42	262.5	0.62	4.92	1.44	1.17	2.81	326.2	6.83	11.69	10.85	9.79	4.44	6.8	9.86	24.1	26.4	84.9	24.1
1	1	55	0	1	1	0	119	78	24.22145329	17	16	69	6.6	60.4	373.4	0.85	5.75	1.77	1.07	3.98	257.6	10.46	14.53	17.96	19.7	16.33	6.8	9.99	19.4	35.2	27	24.7
1	2	40	1	0	0	0	161	74	28.54828132	23	15	100	3.4	49.4	292.2	0.56	3.91	3.37	0.93	1.36	306.7	7.89	7.49	10.32	11.81	11.48	6.8	22.8	25.5	44.1	67.5	95.9
0	2	56	1	0	0	0	120	70	23.87511478	14	25	83	4.9	56	280.3	1.01	4.98	1.83	1.54	2.37	306.6	6.69	12.04	11.29	12.19	7.47	6.8	8.52	23.7	57.1	33.7	25.2
1	2	62	0	0	0	0	110	70	22.89281998	10	16	74	6.3	65	331.4	0.84	7.5	4.53	1.77	3.6	364.8	6.22	8.79	8.54	8.25	7.6	6.8	4.85	15.8	17.3	21.6	15.5
1	1	62	0	1	1	0	147	91	21.29529475	12	12	83	5.6	66	439.7	0.85	6.14	0.95	0.69	4.68	297.2	5.05	11.4	14.61	11.38	4.31	6.9	2.83	26.5	38.9	103	28.3
1	2	72	1	0	0	0	120	80	27.26800554	29	20	58	5.7	63.9	486.9	0.98	5.7	2.45	1.01	3.25	284.1	8.84	15.02	16.88	21.36	19.28	6.9	58.8	111	110	179	176
0	1	49	0	1	0	0	120	80	26.64359862	21	19	69	5.5	63	393.4	0.76	3.77	1.34	1.13	2.02	360	7.56	11.91	13.34	11.72	9.25	6.9	11.5	13.5	32.5	44.2	53.5
0	1	50	0	0	1	0	130	75	24.8015873	34	22	65	5.5	74	247.6	1.15	5.1	3.34	0.78	2.84	260.8	6.53	11.38	14.58	12.18	6.71	6.9	9.18	27.9	51.1	95.4	27.3
0	2	53	0	0	0	0	140	70	22.07409972	46	27	152	5.8	66	421.9	0.88	7.31	1.45	1.54	4.48	350.3	7.3	14.89	17.05	17.54	13.95	6.9	11.8	29.1	29.4	94.2	83.2
1	2	61	1	0	0	0	109	69	25.71100827	9	12	67	5.6	56	324.8	0.86	4.08	1.24	1.3	2.28	356	5.18	8.8	10	11.02	8.31	6.9	6.58	24.2	45.2	72	42.9
0	2	60	0	0	0	0	114	68	23.50780533	13	16	69	5.9	46	201.5	0.57	6.92	1.88	1.62	4.15	375.8	6.83	9.69	11.84	12.36	8.82	6.9	4.45	16.3	33	46.3	34.1
1	2	64	1	0	0	0	102	67	21.23057202	39	31	83	5.1	58	261.2	0.95	4.95	1.89	1.16	2.9	353.7	7.61	9.84	13.1	14.56	16.15	6.9	9.07	20.8	39.1	40.2	55.2
1	1	55	0	1	1	0	148	95	26.19618735	13	18	87	5.9	80	372.6	1.11	4.31	0.86	0.77	2.97	292.1	9.4	9.87	11.55	16.17	15.12	7	35.2	35.7	35.8	53.7	56.4
0	1	59	0	1	1	0	145	85	21.71806609	18	16	82	3.1	64.6	369.7	0.85	2.92	1.59	0.66	1.85	329.2	12.45	10.94	11.29	16.53	16.95	7	33.9	36.4	48.2	42.6	40.2
0	1	55	0	0	1	0	147	82	27.54820937	17	16	53	4.1	82.5	372.4	1.03	2.92	2.46	0.68	1.25	387	5.03	9.41	11.15	11.88	8.74	7	4.14	18.6	22.6	24.3	21.6
0	2	57	0	0	0	0	128	82	22.03856749	68	47	154	3.8	55.4	282	0.68	4.62	1.37	1.36	2.19	290.3	7.49	12.77	14.6	15.31	12.47	7	9.9	31.4	43.2	45.3	86.6
1	2	68	0	0	0	0	110	70	23.7332384	13	12	84	3.2	53	258.3	0.99	6.03	4.08	0.96	3.37	383.4	6.07	8.58	11.93	12.72	12.67	7	1.36	1.85	2.32	2.87	4.06
1	1	53	1	0	1	0	108	68	24.48979592	29	20	60	5.9	85	359	0.92	5.79	1.66	1.12	3.61	430.5	8	8.85	11.94	16.97	18.21	7	12.3	17.8	26.3	39.5	42.1
0	1	74	1	0	0	0	145	95	30.11621315	22	18	78	5	91	411.9	0.82	3.97	1.4	0.76	2.59	380.9	7.43	10.99	13.65	11.39	9.91	7.1	17.8	29.2	51.3	89.9	50.9
1	1	54	1	0	0	0	127	84	22.92097107	22	14	60	7.9	88.5	385.4	0.51	4.95	2.54	1.12	2.92	215.5	7.13	8.54	11.02	12.77	12.56	7.1	12.5	16.5	19	39.5	45
1	1	52	0	0	0	0	135	82	22.05805119	39	19	107	4.4	66.2	360.9	1.12	6.04	1.12	1.05	4.15	296.8	7.4	11.32	15.61	16.78	14.54	7.1	7.86	14.4	21.5	28.3	25.2
0	1	70	0	0	0	0	130	80	26.42356982	11	13	74	5.6	69	407.9	0.72	3.91	1.25	0.98	2.2	298.8	6.49	10.85	12.93	11.54	10.59	7.1	15	36	45.4	94.3	90.6
0	2	61	0	0	0	0	136	78	26.92743764	11	12	109	3.2	37	183.9	0.66	4.7	2.21	1.01	2.91	386.8	9.37	17.23	19.76	20.01	16.64	7.1	8.87	16.6	18.8	32.1	26.9
0	2	54	1	0	0	0	124	74	22.89281998	40	36	105	4.47	75.7	319.6	0.94	6.98	1.06	1.44	5.08	307.4	10.21	13.95	17.52	17.3	16.98	7.1	15.1	38.1	87.9	104	115
1	1	66	0	1	1	0	95	72	23.03004535	25	19	117	3.3	64	208.7	1.14	5.26	0.94	1.23	3.25	304.6	9.42	16.19	19.18	22.2	16.23	7.1	12.6	40	45.9	90.9	62.5
0	2	67	1	0	0	0	125	66	27.11111111	83	56	137	3.2	51	243.7	0.69	5.37	1.31	1.88	2.4	324	5.88	7.23	12.92	15.91	18.34	7.1	12.2	14.8	39.7	84.1	127
1	2	48	1	0	0	0	130	80	28.125	38	28	68	4.3	60	418.7	0.71	4.53	3.45	0.85	2.36	297	7.12	11.99	16.32	15.84	10.27	7.2	18.74	29.96	66.6	68.26	61.57
0	1	66	1	0	1	0	127	70	25.60553633	20	15	65	7.6	121.4	363.2	1.23	3.78	1.39	1.15	2.28	372.4	8.97	10.47	15.01	20.69	19.87	7.2	97.7	111	120	201	207
0	1	54	1	0	1	0	143	94	25.60553633	21	23	56	6.2	90	438	0.62	3.99	1.28	1.55	1.66	382.7	8.3	11.89	16.15	18.97	17.96	7.4	6.69	9.31	11.8	12.7	14.3
1	2	49	1	0	0	0	153	80	30.859375	70	45	56	5.1	35	450.7	1.15	7.3	2.79	1.32	4.92	304.6	9.08	11.36	19.6	23.07	19.97	7.4	26.1	35.7	105	118	217
1	2	84	1	0	0	0	140	77	22.60026298	34	31	73	6.15	56.1	437.7	0.77	3.46	1.04	1.16	1.74	376.1	7.42	11.81	17.07	21.09	18.77	7.4	39.3	47.4	77.2	99.7	114
0	2	34	0	0	0	0	130	76	17.90885536	26	26	77	3.1	39.4	431.5	0.97	6.12	1.17	1.64	3.74	380.5	5.77	8.23	11.94	17.9	19.27	7.4	2.47	5.35	8.67	12.3	16.9
0	2	75	0	0	0	0	128	64	25.10956903	18	20	83	5.9	62	370.5	1.09	4.72	1.62	0.91	3	410.7	8.26	9.79	14.14	12.7	10.36	7.4	11.2	17.3	41.6	66	57.3
0	2	55	0	0	0	0	120	54	29.74419988	57	61	140	4.8	61	588.4	1.02	3.88	2.15	0.84	2.15	332	7.59	10.82	13.71	14.89	14.34	7.4	20.6	282	300	300	300
0	2	50	0	0	0	0	123	50	26.43807082	15	15	72	8	43	251.5	0.51	5.06	2.08	1.1	3.09	360	9.15	14.72	17.82	16.93	8.44	7.4	8.51	13.8	35.5	52	27.3
0	2	62	1	0	0	0	131	87	23.03004535	30	32	104	5.6	62	338.3	0.94	4.4	2.59	0.98	2.15	447.2	8.34	9.34	13.12	12.95	12.41	7.5	12.6	20.3	42.3	41.5	40.1
0	1	55	0	1	1	0	130	84	22.77318641	19	21	138	5.8	73	446.6	0.93	4.73	2.1	0.92	2.64	337.8	6.81	8.03	14.85	18.91	19.4	7.5	2.42	3.55	7.19	16	9.63
0	1	39	0	0	0	0	129	82	26.92743764	79	50	62	5.7	72.3	490.5	0.78	4.37	4.06	0.92	1.43	270.4	7.62	10.53	14.38	16.75	13.14	7.5	14.2	27.8	38.6	16	9.63
1	1	55	0	1	1	0	141	81	24.81632653	20	13	89	4.5	58	368.8	1	4.31	1.33	0.93	2.93	424	8.81	11.19	15.06	17.91	17.33	7.5	6.44	12.3	23.3	36.3	30.5
1	2	66	0	0	0	0	129	78	27.09925101	17	22	75	9.9	220.1	560.8	2.16	6.35	1.89	1.4	4.37	408	8.84	11.05	13.47	17.13	12.82	7.5	26.9	39	66.1	150	140
1	1	55	1	1	1	0	107	71	26.02758248	12	15	66	6.8	77.1	333.2	1.05	5.31	1.6	1.02	3.63	241.4	5.92	10.1	12.34	10.2	8.25	7.5	13.5	19.6	29.1	45.4	19.1
0	2	64	0	0	0	0	140	70	23.4375	19	13	58	8.3	55.2	159.3	0.75	3.93	1.32	1.27	2.19	413.8	8.54	16.11	17.01	17.38	10.83	7.5	6.11	19.5	38.1	47	27.1
0	1	76	0	0	0	0	110	70	21.96712018	51	31	49	3.5	73	279.4	0.75	3.08	0.7	1.02	1.51	296.5	8.82	14.56	15.23	15.45	12.09	7.5	7.3	25.4	27.4	40.8	28.1
0	1	31	0	1	1	0	110	70	26.19618735	21	21	73	10	107.4	453.4	1.08	4.35	2.59	0.84	2.62	422.8	9.13	15.52	9.28	15.08	13.99	7.5	28	145	51.5	46.7	46
1	1	72	1	0	0	0	138	66	31.77393186	67	41	61	4.9	71	478.8	0.71	5.22	2.25	1.17	2.99	408.3	7.62	10.92	16.38	17.79	15.06	7.5	20.2	21.6	58	97.1	78.9
0	2	47	0	0	0	0	98	59	23.71184463	10	12	67	4.5	51	225.4	0.5	6.26	2.39	1.13	3.84	394.6	7.73	12.97	15.26	16.94	16.04	7.5	6.47	14.2	20	35.4	24.6
0	1	53	0	0	1	0	162	96	24.77209671	22	20	52	5.2	81	428.7	0.67	4.73	1.29	1.02	2.95	372	5.72	9.8	14.53	15.99	13.15	7.6	10.5	16.9	27.2	33.9	80.4
1	2	50	0	0	0	0	126	91	20.42941836	58	47	77	4.4	62.2	237	0.93	4.89	1.66	0.95	3.26	540.7	8.26	10.83	14.64	17.48	14.91	7.6	10.8	16.4	36.1	34.9	33.59
1	1	64	1	0	1	0	156	88	25.55932916	18	17	66	4.4	59	305.3	0.65	4.18	1.73	1.1	2.28	351.9	7.27	11.87	15.76	17.47	12.5	7.6	10.8	18.8	27.6	29.7	28.1
1	1	78	1	0	0	0	147	80	26.34649403	14	18	62	6.3	86	352.7	1.3	5.87	1.84	1.14	3.67	455.9	7.41	11.54	14.72	15.3	11.72	7.6	9.48	16	29.6	30.9	29.9
1	2	58	0	0	0	0	124	73	27.05515088	35	20	100	4	50.4	343.2	0.72	3.67	1.77	0.89	2.33	368.3	9.51	10.95	15.47	19.8	21.36	7.6	3.05	3.1	4.01	6.39	8.46
1	2	63	0	0	0	0	120	71	20.39542144	11	16	60	4.3	45	283.1	0.85	6.05	4.26	0.96	2.86	333.4	7.03	13.58	15.99	17.44	16.24	7.6	10.9	17.2	49.6	91.7	76.3
0	1	47	1	1	1	0	110	68	26.12244898	46	26	53	5.2	79	420.7	1.29	5.31	2.17	0.83	3.48	342.9	10.34	13.92	17	18.06	17.14	7.6	3.94	9.5	10.6	15	17.6
0	2	60	0	0	0	0	112	62	26.6727633	17	13	56	5.1	47	260.5	0.77	3.63	1.78	0.6	2.55	366.2	10.84	17.26	21.26	25.6	24.53	7.6	11.5	12.5	15.9	22	19.4
0	1	35	1	1	1	0	171	115	21.60493827	47	26	75	5.3	83	540.5	1.03	4.23	2.88	0.8	2.36	306.6	7.77	14.31	18.52	13.17	10.07	7.7	27.9	38.7	44.9	35.8	30.1
1	1	56	0	0	0	0	130	87	27.75510204	18	16	58	4.6	68	476.8	0.7	3.16	2.73	0.94	1.22	267.6	9.98	13.95	16.98	17.82	17.59	7.7	25.1	38.5	65.6	83.5	50.7
1	2	57	1	0	0	0	116	75	30.757401	10	10	109	5.5	46	332.4	0.54	4.92	1.83	0.9	3.17	380.1	8.91	13.17	15.22	14.63	9.82	7.7	8.05	14.7	15.1	22.7	11.6
1	1	69	0	0	0	0	140	66	21.62629758	31	57	141	5.3	104	295.4	1.36	3.16	1.1	0.64	1.84	164.7	7.21	8.37	12.77	15.3	14.98	7.7	16.7	28.6	52.4	70.8	77.6
0	2	68	1	0	0	0	159	89	32.84730011	20	21	90	7.2	74.4	404.5	1.3	4.06	2.28	1.11	2.01	401.8	9.82	16.09	19.14	20.88	16.25	7.8	15.7	30.9	36.5	45.4	37.4
1	1	63	1	0	0	0	135	84	24.61810377	16	14	54	8.2	73.8	294.8	0.77	3.72	1.05	0.82	2.37	303	9.46	14.91	20.71	22.79	17.63	7.8	10.2	17	25.8	30	30.7
0	1	53	0	1	1	0	128	78	30.1102789	102	85	65	5.1	58	417.1	0.6	4.39	3.03	0.92	2.15	366.4	10.83	12.51	17.15	19.69	18.35	7.8	15.9	28.6	37.7	40.5	47.4
0	1	64	0	0	1	0	141	74	28.3446712	26	23	42	4.7	64.5	339.6	0.93	3.54	1.26	0.9	2.06	469.5	7.82	11.83	14.6	16.68	14.49	7.8	3	35.3	38.3	89.8	9.56
1	2	72	0	0	0	0	115	74	23.8330046	20	21	100	4.1	70	377	1.19	5.61	3.56	0.86	4.03	342.2	9.09	11.05	15.27	17.41	18.21	7.8	24.3	35.1	35.4	49.9	75.7
1	1	44	1	1	1	0	110	70	23.37472608	52	24	135	3.6	59.7	398.9	0.82	4.39	2.75	0.84	2.19	384.1	8.87	12	18.78	19.82	16.76	7.8	9.66	12.6	17.3	19.3	32.3
0	2	70	1	0	0	0	141	68	23.62444749	35	30	98	5.1	68	342.2	1.12	4.53	1.23	1.81	2.3	324.5	6.62	13.29	17.35	18.72	15.18	7.8	13.3	27.8	55.6	107	87.1
0	2	52	1	0	0	0	121	76	24.08822312	20	20	72	6.9	52	346.9	0.47	5.16	2.58	1.15	2.68	420.8	7.08	10.76	14.84	15.9	12.21	7.9	8.07	20.92	43.61	45.4	26.7
1	1	81	1	0	0	0	160	75	28.3446712	20	23	54	10.7	89	679.8	1.99	4.23	3.98	0.68	1.7	233.4	8.57	13.29	17.06	22.19	22.33	7.9	32.6	64.49	95.7	189	180
0	1	36	1	1	0	0	112	75	26.75386445	70	31	67	6.2	53	317.5	0.89	4.09	2.72	0.87	2.43	215.5	9.59	17.83	22.73	18.43	10.53	7.9	3.87	14.2	26.4	33.5	14.1
1	1	80	0	0	0	0	120	60	23.58832922	15	16	86	8	127	270.9	1.55	3.88	1.67	0.56	2.67	418.9	15.17	19.88	24.59	27.68	23.36	7.9	19.9	45.5	52.1	50.8	31.9
1	1	45	0	1	0	0	111	74	25.18107741	9	11	82	8.1	82	459.2	1.3	6.02	5.18	0.73	3.22	463.1	14.07	17.49	23.05	22.05	21.73	8	14.3	15.1	21.4	31.6	23.6
0	2	66	0	0	0	0	117	71	23.70882994	26	17	73	5.1	64.9	325.3	0.9	3.55	0.92	1.1	1.97	369.6	6.33	9.96	16.67	19.72	17.26	8	4.94	7	14.2	23.7	26.2
0	2	63	0	0	0	0	110	70	24.34175829	31	66	117	3.6	63	324.3	0.74	4.05	2.08	1.56	1.83	455.8	8.87	10.49	14.82	19.07	19.76	8	30.8	35.7	93.6	134	129
1	2	65	0	0	0	1	139	68	25.07619305	21	20	102	5.7	60	295.5	0.85	7.4	2	1.18	5.25	351.8	8.92	10.18	13.61	15.13	12.39	8	11.43	13.23	39.45	51.55	57.06
0	1	41	1	1	0	0	122	66	24.8015873	33	22	108	4.6	61	337.5	0.54	7.02	1.9	0.98	4.67	326.7	8.67	14.33	19.6	20.22	14.34	8	12.72	20.55	43.73	40.46	29.5
1	2	53	1	0	0	0	164	93	32.8125	25	20	79	4.3	43	639.7	1.01	3.47	3.06	0.78	1.89	339.2	9.52	13.15	16.08	18.75	19.39	8.1	14.46	25.42	55.91	42.2	47.59
1	1	50	1	0	0	0	138	87	27.6816609	71	38	69	5.6	103	479.2	1.32	4.48	4	0.63	2.47	414.1	10.19	17.55	20.98	15.46	11.28	8.1	38.1	126	229	30.8	67.2
0	1	61	0	1	0	0	130	86	27.04164413	40	23	60	5.3	69	337.4	0.75	4.7	2.2	0.95	2.72	281	8.31	10.01	13.59	17.53	15.12	8.1	24.6	28.4	57.8	114	92.5
0	2	60	0	0	0	0	136	80	28.99930748	23	21	73	4.2	58	446.2	0.89	5.05	1.3	1.04	3.22	425.8	9.95	9.81	9.88	10.49	14.37	8.1	32	29.1	32.3	32	52.3
1	1	65	1	1	1	0	157	76	28.30599506	10	10	74	5.5	69	409.6	0.58	4	1.94	0.67	2.29	363.1	8.19	9.37	12.77	17.49	14.57	8.1	7.87	9.07	16.4	39.3	37.1
0	2	55	1	0	0	0	114	71	24.24391847	39	23	150	4.2	37.2	310.1	0.74	4.43	3.37	0.76	1.49	332	7.69	9.03	12.35	14.42	14.46	8.1	13.4	17.3	25.4	31.8	35.4
0	2	54	1	0	0	1	112	70	21.77384236	103	71	184	7.6	63	554.4	1.4	6.5	10.37	1.67	1.67	325.8	9.62	11.19	17.53	18.97	13.88	8.1	37	48.4	105	120	110
0	1	54	1	1	1	0	110	70	29.06574394	75	52	106	5.4	54	223.5	0.84	1.7	1.12	0.75	0.63	377.8	8.54	12.19	15.98	15.7	10.39	8.1	5.94	12.1	22.6	23.1	21.8
0	1	55	1	1	1	0	138	85	25.14285714	15	14	55	4.9	80	352.3	0.79	4.34	2.77	0.84	2.28	413.1	8.62	16.26	20.29	16.97	12.08	8.2	11	30.6	46.1	53.6	35.1
1	1	57	1	0	0	0	135	80	41.015625	30	35	80	4	51	423.2	1.05	4.1	2	1.03	2.5	318.3	9.4	11.32	16.63	16.82	17.04	8.2	23.6	41.9	90.7	92.1	73.8
1	2	47	1	0	0	0	121	76	40.50769646	22	15	91	4.1	45	232.2	0.68	4.49	1.06	0.84	3.11	447.9	14.68	16.57	19.2	21.59	22.39	8.2	15.2	23.9	24.3	22.4	22.1
0	2	77	0	0	0	0	110	70	21.90976985	17	17	88	5.2	66	325.8	0.7	3.59	1.07	1.08	1.68	439.2	8.44	12.17	16.31	20.12	17.65	8.2	6.9	23.21	50.45	50.35	28.48
0	1	51	0	1	1	0	146	91	26.25072495	25	22	69	5.8	61.6	395.5	0.89	4.79	1.72	1.07	3.21	306.9	8.96	9.8	13.93	17.43	16.38	8.3	15.2	18.4	22.9	31.1	43.9
0	1	39	1	1	0	0	139	84	33.46403461	49	31	57	5.8	67	416.8	0.89	4.19	2.6	0.72	2.58	440.7	10.67	13.82	18.07	17.43	15.83	8.3	21	37.5	79.7	49.3	45
1	2	80	0	0	0	0	145	74	29.0486565	14	15	104	7	67	402.8	0.91	6.38	2.9	1.26	3.66	424.4	9.17	15.55	20.7	22.88	18.75	8.3	15.1	30	39.3	76.6	43.7
1	2	53	0	0	0	0	127	71	26.171875	10	21	72	5.8	50	236.9	0.72	3.49	1.06	1.25	1.66	384	7.78	15.86	17.17	14.6	8.42	8.3	6.69	26.7	40.6	39.3	23
0	1	71	0	0	0	0	160	81	21.62964876	15	16	89	6.5	86.3	348	1.17	4.92	2.81	1.09	2.79	362.9	10.7	15.08	15.32	9.68	7.25	8.4	18.9	65.8	172	143	69.3
0	2	52	0	0	0	0	142	78	29.39468718	69	38	142	4.9	47	343.9	0.78	7.31	2.63	1.14	4.8	372.4	9.22	14.98	19.31	18.57	13	8.4	31.8	48.9	83.4	104	81.2
0	1	56	0	0	1	0	114	73	24.53512397	33	21	91	4.7	71	377.2	0.9	4.96	1.49	0.82	3.38	462.7	9.63	11.37	16.43	16.73	17.04	8.4	6.03	10.7	11.9	18.2	18.4
1	2	73	0	0	0	0	138	95	25.15335057	26	18	104	4.2	50.4	256.8	0.72	5.38	1.72	1.4	3.29	397	6.98	9.09	14.25	18.5	16.83	8.5	3.44	36.47	4.54	16.8	17.1
1	1	55	0	0	0	0	138	88	21.71925011	15	14	72	7.3	70	186.5	0.73	3.87	0.72	1.37	2.18	470.3	11.43	16.4	21.68	22.47	19.1	8.5	7.42	10.6	19.4	13.83	11.3
0	1	50	0	0	0	0	113	77	24.4646016	26	21	115	5	72	277.6	0.93	4.93	5.29	1.09	2.23	269.9	6.69	13.11	15.94	13.6	5.99	8.5	20	38	66	89.8	26
1	1	60	0	0	0	0	126	76	23.45856238	19	18	49	8.3	68	233.6	0.81	4.76	1.09	1.27	2.75	461.4	10.53	12.73	17.03	21.18	21	8.5	10.1	12.3	16.8	23.9	23.1
0	2	57	0	0	0	0	110	70	22.14427438	27	22	73	4.7	29.4	265.3	0.63	4.52	0.82	1.24	2.47	317.1	12.77	14.75	20.7	23.71	24.18	8.5	11.3	16.9	28.7	23	24.2
0	2	65	0	0	0	0	130	76	20.703125	12	16	96	3	50	216.5	0.45	5.92	1.78	1.15	3.83	273.2	7.58	13.52	15.85	18.89	12.61	8.6	7.92	29.2	30.4	45.6	33.8
1	2	71	1	0	0	0	121	71	24.97398543	26	19	83	4.5	71.2	305.3	0.97	3.07	1.62	1.05	1.84	409.3	8.56	11.73	15.16	14.33	10.24	8.6	12.9	18	31.9	22.5	21.6
0	2	63	0	0	0	0	110	70	24.74745426	27	21	61	4.7	54	345.8	0.9	4.63	1.36	1.18	2.78	392.1	8.21	14.87	17.98	17.7	15.2	8.6	6.58	16.5	23.5	26.9	21.4
1	1	67	1	1	1	0	121	68	23.0400202	13	10	99	7.8	73.8	202.3	0.98	3.06	1.7	0.81	1.78	457.3	16.77	20.92	23.67	24.74	17.9	8.6	148	167	175	191	155
1	1	55	0	1	0	0	151	106	16.22498648	32	26	83	6.3	60.5	377.8	0.91	4.81	5.23	0.78	2.21	397.6	9.03	9.85	11.98	16.42	15.6	8.8	11.9	12.4	12.5	19.9	23.5
0	1	40	0	0	1	0	139	98	28.40550436	106	56	100	4.1	76	528.2	0.51	3.91	2.72	0.8	2.24	435.1	6.94	10.84	14.21	16.08	12.12	8.8	13.1	22.9	32.3	77	73.8
0	2	65	0	0	0	0	120	75	26.70940171	17	18	73	4.1	43	166.9	0.8	4.91	0.97	1.35	3.18	434	9.39	14.72	18.38	24.26	24.67	8.8	4	4.7	6.7	10.9	10.1
0	1	55	0	0	0	0	110	70	23.78121284	15	19	84	3.9	77	293.1	0.56	4.56	1.14	0.82	3.01	512	13.07	18.06	22.57	23.51	23.01	8.8	5.91	9.44	17.3	21	21.5
0	2	68	0	0	0	0	158	85	23.4375	9	15	109	4.6	55	372.1	0.52	6.46	2.22	0.99	3.82	492.8	13.68	19.23	22.35	26.57	23.49	8.9	6.3	16.4	16.7	27.9	15.7
0	2	41	0	0	0	0	129	75	32.36854981	73	35	119	6.9	54	281.6	0.85	4.68	1.34	0.84	3.31	421.2	11.35	12.52	15.61	21.36	21.39	8.9	16.7	19.9	21.9	27.3	31.3
0	2	60	0	0	0	0	110	70	19.6282647	17	15	111	6.6	55	269.8	0.52	3.69	0.83	1.3	1.73	429	20.45	26.94	28.52	27.27	30.16	8.9	2	2.02	2.38	2.4	3.31
1	1	49	0	1	1	0	110	70	24.56747405	23	22	95	5.5	48	524.8	0.94	6.68	15.36	0.7	1.79	375.4	11.78	15.43	18.44	20.04	16.77	8.9	19.2	26.4	39.2	48.1	45.9
1	1	78	0	0	1	0	161	65	20.78826393	19	16	123	6.3	110	279.9	1.63	3.31	1.15	0.83	1.94	476.9	10.39	12.02	15.85	20.52	23.93	8.9	4.09	8.51	16.04	19.99	18.51
0	2	42	0	0	0	0	115	62	27.34375	16	10	54	5.1	50.2	163.2	0.5	4.85	0.99	1.18	3.31	408	9.82	14.13	18.82	18.63	18.59	8.9	14	18	37.9	33.8	45.8
1	1	71	1	0	0	0	131	61	26.57312925	29	24	106	5.4	66	296	0.71	4.1	0.99	1.08	2.71	469.6	12.78	15.61	20.72	26.76	24	8.9	8.29	9.28	12.2	14.4	12.7
0	1	72	1	0	0	0	120	61	27.04164413	13	19	76	7.7	129	431	1.43	6.08	1.89	1.04	4.13	405.2	14.46	15.26	21.51	24.17	21.25	8.9	12.3	13.4	26.1	20.5	17.7
1	1	64	0	0	1	0	104	59	22.98539751	18	18	135	4.9	62	280.7	0.77	6.17	4.26	1.04	3.14	397	9.75	11.41	16.78	18.03	17.49	8.9	2	2.38	7.03	7.33	7.56
1	2	57	1	0	0	0	167	107	22.14427438	14	12	78	5.1	46	207.4	0.57	5.31	1.36	1.05	3.3	402.7	7.3	13.01	17.8	20.16	15.23	9	6.82	9.71	18.2	23.4	25.1
1	1	62	0	0	0	0	142	88	22.79032897	32	34	80	4.2	58.3	245.9	0.81	6.12	4.25	0.76	2.47	439.5	8.21	19.13	25.11	32.32	30.23	9	6.04	8.96	10.7	12.6	7.11
1	1	46	1	1	1	0	131	80	25.95155709	12	13	46	4.9	51	338.3	0.85	4.73	2.83	0.94	3.02	345	11.12	13.84	19.74	20.67	19.82	9	8.57	11.1	17.8	14.5	13.7
1	1	57	0	1	1	0	131	78	23.38435374	14	14	117	4.3	79	256.8	1.1	3.62	1.41	1.16	1.8	460.2	9.78	16.94	21.16	21.72	17.56	9	2.55	5.55	10.7	14.3	9.5
1	1	54	1	1	1	0	113	76	24.56747405	17	14	80	5.4	42.4	294	0.61	3.91	2.37	1.18	2.13	384.7	10.34	13.13	17.61	19.96	21.23	9	14	17	33	31.7	24.08
1	1	53	0	0	0	0	116	63	24.51559546	20	20	110	7.9	70	455.1	0.87	6.77	2.17	1	4.55	416.4	13.2	12.86	13.62	13.76	17.72	9	42.6	44.75	57.29	84.5	73.3
1	1	63	0	0	0	0	120	80	21.97133586	183	205	77	6.33	97.9	274.1	1.24	4.41	0.46	1.24	2.76	546.9	13.89	20.06	26.02	28.31	21.99	9.1	9.36	18	25.7	35.4	20.5
1	1	53	0	1	1	0	135	86	24.6097337	9	17	98	5.2	68.7	223.1	0.84	7.47	2.79	1.75	4.68	373.6	17.68	21.55	23.92	26.3	29.35	9.2	2.62	3.23	2.51	2.49	2.39
0	1	50	1	0	0	1	130	72	27.66009594	113	73	108	4.8	64.4	335.6	0.78	4.95	1.54	1.59	3.04	453.2	7.64	9.37	12.18	16.15	19.01	9.2	2.42	4.79	14.2	22.1	31.1
0	2	68	0	0	0	0	170	70	21.35930625	29	33	113	3.5	57.4	345.8	0.8	6.15	1.47	1.17	3.71	365.8	8.19	11.45	15.86	19.58	16	9.2	7.4	13.7	20.4	37.2	24.3
1	2	64	0	0	0	0	153	55	23.49523687	19	15	109	6.5	52	187.6	0.45	5.35	0.91	1.09	3.67	504.9	10.8	14.55	18.39	19.13	16.23	9.2	5.58	13.9	15.4	26.2	17.6
0	2	52	1	0	0	0	148	87	26.48553975	23	24	95	2.5	48	314.3	0.44	5.27	3.3	1.23	3.3	492.8	9.82	14.68	17.63	18.72	15.35	9.3	4.68	11.5	18.5	28.8	20.2
1	2	54	0	0	0	0	132	80	24.97704316	24	21	85	6.2	65	357.9	0.87	4.78	3.78	0.9	1.66	395.6	9.93	16.82	19.57	17.23	11.34	9.3	3.2	16	19.3	10	9.2
0	1	53	0	0	1	0	115	77	26.34649403	10	15	45	4.4	73	245.9	0.88	4.34	1.9	0.83	2.75	402.2	11.67	15.05	14.92	18	19.1	9.3	2.75	18.9	15.1	18.3	21.9
0	2	56	1	0	0	0	121	75	24.5389649	18	18	101	4.9	40	272.8	0.69	5.16	1.31	1.01	3.67	405.5	10.06	16.26	17.84	21.57	15.15	9.3	12.2	22.4	39.4	39.6	34.3
0	2	57	0	0	0	0	110	70	22.95908766	52	42	116	3.7	51	583	0.96	5.53	5.69	1	2.16	424	9.68	13.44	19.22	19.92	18.62	9.3	13.5	29.5	32.5	43.6	44.7
1	1	62	0	0	0	0	194	91	29.75274443	14	18	106	9.9	87	353.8	1.67	6.78	10.59	0.86	2.3	220.4	17.35	19.97	24.53	27.78	27.65	9.5	25	30.1	41.4	55	49.8
0	1	72	1	1	1	0	125	83	26.57312925	12	13	90	8.5	65	241.4	0.95	3.44	1.69	0.95	1.95	365.5	11.54	14.7	19.27	22.82	22.29	9.5	2.23	11	20.5	26.5	24.8
1	2	53	0	0	0	0	141	82	22.50692521	4	8	65	14.21	276.1	342.7	3.36	4.3	1.37	0.94	2.57	550.8	12.81	14.1	18.87	26.39	27.67	9.6	13.8	18	24.1	40.2	40.5
1	1	54	1	1	1	0	131	83	25.95155709	44	34	87	3.8	72	364.8	0.73	5.5	5.07	0.89	2.06	392.6	9.89	11.79	15.38	18.5	15.83	9.7	15.3	23	30.6	40.3	31.6
1	1	54	1	1	1	0	131	83	25.95155709	44	34	87	3.8	72	364.8	0.73	5.5	5.07	0.89	2.06	392.6	9.89	11.79	15.38	18.5	15.83	9.7	15.3	23	30.6	40.3	31.6
1	1	76	0	0	0	0	105	75	27.734375	17	14	70	6.2	67.4	422.3	0.6	4.34	1.51	0.92	2.83	529.8	12.7	18.47	23.26	28.92	24.68	9.7	17.1	21.1	29.6	35.1	25.1
0	1	72	0	0	0	0	110	70	27.18089991	21	15	63	6.7	91	181.5	1.36	4.32	0.86	0.99	2.86	592.8	21.68	23.66	25.17	30.66	34.97	9.7	2	2	2	2	2
0	1	47	0	1	1	0	121	75	27.75510204	46	34	131	5.2	63.8	372.1	0.72	6.47	5.96	1	3.25	521.1	9.12	16.39	20.53	18.21	13.8	9.8	9.47	12.3	22.8	23.5	13.2
1	1	65	0	0	0	0	114	70	25.35154137	12	16	82	3.7	50	317.9	0.99	3.2	0.93	0.82	1.98	359.5	8.24	12.29	14.83	18.02	16.03	9.8	8.36	20.3	34.96	41.34	31.83
0	1	20	0	0	0	0	99	64	17.17532039	22	16	122	3.7	44	215.4	0.83	4.6	0.58	1.26	3.33	518.2	5.82	10.4	15.2	19.93	15.06	9.8	2	4.47	7.26	15.1	12.1
1	1	66	1	1	1	0	135	88	21.97231834	26	27	118	2.8	50.1	227.8	0.76	4.75	0.9	2.39	1.78	407.7	10.54	17.19	20.44	22.58	18.79	9.9	5.82	17.7	23.7	21.5	13.6
0	1	55	1	1	0	0	130	81	26.60971255	47	27	95	6.3	67	326.7	0.74	3.17	1.15	0.81	1.96	376.4	12.11	19.22	22.18	20.39	17.49	9.9	3.11	6.71	8.35	7.5	6.94
1	2	56	1	0	0	0	118	79	19.81405274	59	119	126	4.8	66	483	1.23	8.8	4.75	0.78	5.61	637.8	11.98	16.89	20.23	20.66	20.34	9.9	7.86	22.4	26.4	20.1	45
0	1	31	1	1	1	0	115	76	32.90665379	26	15	97	4.5	55	424	0.85	7.09	13.62	0.65	1.58	393.6	9.73	13.49	17.38	18.69	16.13	9.9	18.6	23.5	40.8	53.6	40.5
1	1	70	0	0	0	0	108	71	25.390625	139	108	74	6.7	61	340.2	0.85	3.66	1.15	0.81	2.17	464.6	13.49	19.33	23.18	25.15	22.99	9.9	19.5	30.9	31.4	36.5	30.4
1	2	68	1	0	0	0	134	71	30.81854043	21	23	107	8	68	198.8	1.24	4.32	2.64	1.01	2.33	208.6	11.22	12.06	16.71	21.28	23.38	10	23.82	25.78	31.2	40.93	23.5
1	1	64	1	0	0	0	121	65	27.34375	16	16	64	8.87	53.6	331.1	0.75	4.51	1.24	1.04	2.98	452.3	11.26	12.23	16.05	19.22	18.47	10	22.7	23.9	31.4	32.2	33.5
1	2	56	0	0	0	0	120	60	22.83287935	26	19	105	4.2	45	252.6	0.75	4	1.36	0.8	2.45	555.9	18.84	20.62	24.27	26.18	23.14	10	13.7	20.2	31.9	40.3	14.1
1	2	52	1	0	0	0	165	90	33.71488033	15	14	68	4.1	37	263.7	0.87	7.63	6.11	1.03	3.27	430.6	13.88	17.52	23.23	27.37	24.8	10.1	16.1	16.8	24	32.5	30.9
1	1	73	1	1	1	0	140	90	23.03004535	14	21	94	5.4	53	281.6	0.96	6.2	4.9	1.27	3.52	392.6	12.72	15.49	20.44	21.62	20.99	10.1	1.51	1.77	2.17	2.69	2.91
1	1	44	1	1	0	0	130	80	29.76190476	29	16	101	4.2	58	341.4	0.56	4.02	3.11	0.67	2.04	492.1	12.29	13.78	14.89	18.1	18.57	10.1	17.1	24.7	31	32.6	33.9
1	1	57	1	1	1	0	109	71	21.95247934	8	10	86	7.2	73	379.3	0.71	4.17	3.41	0.83	1.94	500.9	12.87	13.34	15.15	15.87	14.41	10.2	4.63	7.16	10.2	9.05	6.61
1	2	55	0	0	0	0	110	70	22.14427438	13	14	91	5.7	62	346.8	0.98	6.8	2.17	0.94	4.59	477.1	12.75	15.92	20.54	25.62	24.73	10.2	15.2	15.4	21.7	40.3	39.2
0	1	28	0	0	0	0	109	66	24.89706023	70	47	111	5.6	83	364	0.87	4.13	1.63	0.62	2.81	514.6	6.35	7.4	11.93	14.45	14.03	10.2	11.5	18.2	22.1	34.1	37.4
1	1	83	0	0	0	0	128	63	18.46722068	14	14	101	6.5	102.2	277.9	1.35	3.93	1.03	0.8	2.39	604.5	12.97	13.31	15.84	20.92	20.03	10.2	5.44	6.05	8.84	9.51	10.6
1	1	56	0	0	0	0	90	62	21.60493827	13	16	103	4.8	79.9	313.9	0.9	6.09	4.24	1.32	3.5	480.5	14.39	18.21	21.56	24.67	22.1	10.2	7.28	11.5	15	21	19.6
0	1	44	1	1	1	0	122	79	29.41176471	35	20	83	5.5	70	390.5	0.64	5.76	2.9	0.86	3.46	473.6	12	13.84	16.19	19.35	21.3	10.3	4.91	6.22	7.67	6.49	6.37
1	1	60	1	0	1	0	110	70	24.89706023	22	15	59	4.6	57.7	326.6	0.71	4.35	2.19	0.91	2.72	488.7	9.84	13.28	17.16	18.6	16.51	10.3	8.18	13.9	22.9	29.5	26.8
1	1	59	0	1	1	0	109	66	20.19557823	14	15	66	4.6	70	246.4	0.85	4.87	1.47	1.36	2.82	584.9	12.47	14.18	19.92	25.55	25.53	10.3	12.8	14.2	23.1	22.9	21.4
0	1	46	0	1	1	0	149	99	28.40054796	43	29	75	6	59	363.6	0.78	5.02	1.22	1.11	3.37	384	7.5	16.48	21.36	21.55	15.58	10.4	8.24	14.37	27.67	15.58	15.1
0	1	47	1	1	0	0	144	86	23.37472608	25	17	99	4.6	57	271	0.86	5.87	4.61	0.98	3.27	449	12.14	14.9	21.51	24.35	22.48	10.4	5.54	9.89	13.4	23.4	17.5
1	1	86	1	0	0	0	163	80	21.75546853	23	28	120	5.9	63	248.2	1.71	3.06	0.87	1.15	1.41	547.9	11.86	13.54	19.22	25.54	24.06	10.4	8.97	15.7	27.9	47.6	37.1
0	1	56	0	1	1	0	124	75	19.13265306	40	50	63	5.6	83	303.5	1	4.7	1.39	0.89	2.89	641.8	14.03	18.15	21.17	23.48	20.35	10.4	7.75	14.4	20.5	19	15.7
1	1	46	0	1	1	0	110	70	20.9839876	13	16	64	6.7	42	417.8	0.89	6.31	18.78	0.95	2.18	538	10.66	13.26	18.26	22.2	22.71	10.4	3.18	4.65	5.27	8.27	14.1
1	2	61	0	0	0	0	130	70	21.77843524	12	12	111	2.9	65	202.5	0.92	4	1.27	0.87	2.47	438.1	10.68	11.35	15.29	17.4	16.31	10.5	16	21.5	28.6	44.9	35.9
0	1	32	0	0	0	0	115	74	22.22222222	21	18	124	5	61	319.6	0.97	4.54	2.71	0.99	2.21	693.6	12.11	17.5	22.07	21.29	15.42	10.6	6.48	12.7	16.29	9.05	5.41
0	1	41	0	0	0	0	126	72	29.06592681	42	31	103	2.9	67	434.5	0.78	4.18	1.28	0.97	3.04	320.4	7.76	13.91	18.6	14.38	8.89	10.6	21.1	38.4	101	96.5	64.5
0	1	47	1	0	0	0	121	72	26.0261749	36	21	112	4.6	61	289.9	0.66	6.94	6.51	0.99	3.5	499	15.3	16.79	21.79	23.94	22.17	10.6	10.1	10	13.7	18.8	15.7
0	1	58	0	0	0	0	113	72	25.35154137	10	11	70	6.9	67.9	501.9	0.9	3.87	1.73	0.66	2.34	486.3	16.96	17.06	20.81	23.95	24.67	10.6	13.2	13.4	13.7	13.6	11.5
0	1	49	0	0	1	0	126	84	27.17063157	39	33	96	6.1	83	360.3	0.46	7.08	4.59	1.24	3.98	491.4	14.27	14.7	17.98	22.06	18.71	10.7	12.7	16.5	20.5	26.9	31.9
1	1	60	0	0	0	0	124	79	20.83070319	13	13	100	7	63	339	0.88	3.99	0.8	1.08	2.46	538	12.68	14.8	17.63	22.68	20.71	10.7	5.32	5.88	9.17	16.1	11.1
1	2	74	1	0	0	0	141	75	24.34960912	20	13	126	5.8	56	354	1	4.47	1.75	0.94	2.74	590	14.16	17.73	21.43	22.32	20.8	10.7	12.7	15.5	14.8	22.4	24.2
0	1	32	0	1	1	0	133	76	21.70512943	27	16	97	5.7	55	272.6	0.78	5.76	0.76	1.39	4.59	418.2	18.01	23.17	29.32	32.05	33.64	10.8	2.26	2.28	2.32	3.46	2.61
1	1	57	1	0	1	0	120	76	28.30599506	17	22	78	8.8	78	498.4	1.37	5.6	5.84	0.88	2.84	466.8	15.42	16.52	24.23	24.29	26.43	10.8	18.5	22.5	30.5	28.7	38.2
0	2	68	0	0	0	0	129	61	23.42209073	39	35	81	6.4	49.8	230.1	1	5.91	1.08	1.52	3.85	480	13.5	16.93	22.05	25.28	23.77	10.8	13.6	32.7	37.6	28	26.1
1	2	63	0	0	0	0	186	90	22.94213045	12	13	133	4.1	51	231.7	0.55	4.14	1.56	1.2	2.05	462.6	11.39	16.42	20.19	23.46	19.75	10.9	9.11	13.4	25.6	24.6	18.4
0	1	41	1	0	1	0	132	85	27.1177686	39	22	81	5.7	78	319.6	0.71	6.78	3.04	0.94	4.25	483.2	8.53	12.15	15.49	17.12	15.77	10.9	10.12	19.22	22.04	31.67	32.65
0	1	54	1	0	0	1	130	80	25.15589569	26	22	83	4.9	65	279.5	0.73	3.87	1.24	0.84	2.46	519.4	7.54	14.72	19.12	21.7	16.85	11	4.67	10	16	24.9	15.9
0	1	42	1	0	0	0	126	80	29.296875	20	12	87	4.6	57.8	375.3	0.7	5.78	2.88	0.68	3.72	517.5	13.25	18.51	23.45	25.81	21.76	11	9.8	15.2	15.6	19.5	17.1
1	2	76	0	0	0	0	138	74	22.21296682	20	31	87	3.8	75	267.3	0.51	3.58	1.88	1.1	1.89	475	15.08	15.17	19.69	25.67	26.07	11.1	14.7	15.7	19	28.1	39.1
1	1	60	0	0	0	0	111	74	20.19557823	61	44	66	6.74	56.9	242.1	0.69	3.52	0.86	0.94	2.07	582.7	10.37	14.96	15.85	17.11	19.38	11.1	4.88	9.23	15.4	21.4	32.3
0	2	58	0	0	0	0	116	67	24.03460984	22	15	81	6.1	59	193.2	0.52	5.14	1.53	1.25	2.82	777.3	13.28	17.25	18.82	17.7	19.72	11.1	7.56	15.57	12.03	11.69	8.39
1	1	72	1	0	0	0	120	60	23.183391	17	13	51	4.8	59.2	370.5	1.01	4.63	1.39	0.83	3.18	542.1	14.51	14.86	16.93	21.41	23.62	11.1	6.67	7.6	7.92	10.8	14.4
0	1	36	0	1	1	0	118	80	23.1206236	16	13	80	3.5	79	271.7	0.68	4.57	4.1	0.97	2.22	599.6	16.18	17	21.08	23.44	23.83	11.2	1.9	2.6	2.9	3.9	3.1
0	2	55	0	0	0	0	123	76	20.54569362	13	20	120	6.8	44	207.9	0.88	4.85	1.6	1.12	2.92	523.3	10.06	12.05	15.78	20.64	19.91	11.2	2.35	3.43	5.84	6.37	5.65
1	1	66	1	1	1	0	150	89	22.09317005	23	17	109	6.7	70.1	259.1	0.81	6.04	1.86	1.01	4.63	580.6	13.57	20.99	22.88	27.83	22.35	11.3	7.02	8.93	8.85	7.99	6.79
0	1	35	1	1	1	0	109	80	24.30248706	10	10	119	7.5	86.1	427.9	1.03	4.76	5.84	0.77	1.79	568.6	17.8	23.29	29.31	25.76	24.2	11.3	16.4	16.9	33.3	22.7	24.4
0	1	47	0	0	1	0	105	80	26.12244898	26	19	66	5.9	66	408.3	0.8	4.64	1.73	0.88	3.01	453	12.7	18.56	22.57	25.46	17.5	11.3	7.24	11.9	19.3	41.4	29.9
0	1	53	1	1	0	0	119	76	22.5981405	27	21	145	4.6	56	242	0.74	6.34	3.13	1.26	3.78	722.7	16.49	16.86	17.79	19.86	18.81	11.3	8.72	9.07	9.86	14.9	10.6
1	1	44	1	1	1	0	110	70	26.39797739	9	10	72	3.4	89	455.5	0.93	6.29	4.08	0.91	3.54	460.2	14.29	18.33	23.05	27.4	25.35	11.4	9.5	12.4	15.1	8.61	11.7
0	1	49	0	1	1	0	128	86	24.22145329	35	19	65	5.6	88.8	283.6	1	6.05	2.59	0.89	3.88	482.7	10.72	11.8	15.57	20.05	19.07	11.5	4	4.14	9.75	12.1	14.9
0	1	47	1	1	0	0	129	85	22.14532872	20	16	146	3.9	63.8	198.6	1.02	4.95	1.32	0.95	3.69	473.8	7.83	10.08	15.06	17.34	16.64	11.5	8.08	10.93	19.12	32.83	13.91
1	1	58	1	0	1	0	130	70	33.12601406	47	31	65	4.5	54.7	390.7	0.68	5.6	2.02	1.09	3.28	459.2	15.61	19.28	25.53	26.48	21.45	11.5	8.75	10.49	15.28	17.64	16.12
0	1	66	0	0	0	0	120	70	25.40281608	21	18	76	5.3	69.5	390.8	0.88	5.8	2.64	0.84	3.45	565.4	15.98	17.38	20.95	24.5	24.13	11.5	13	19	30.5	47.7	58
0	1	32	1	0	1	0	152	100	31.02040816	58	32	82	6.6	79	729	0.91	5.87	10.75	0.57	1.73	421.7	6.97	13.37	16.11	16.17	12.09	11.6	12.6	26.8	41.8	54.3	48.7
0	1	54	1	1	1	0	120	80	27.24930638	69	41	89	4	56	315.2	0.92	4.83	1.29	0.86	3.64	551	12.79	15.24	21.28	22.69	22.48	11.6	26.5	35.4	37.6	50.9	40.7
0	1	49	1	1	1	0	87	59	27.85200798	26	17	68	6.3	73.2	320.8	0.74	5.11	1.74	0.94	2.86	407	9.07	13.7	20	23.22	17.28	11.7	5.07	5.58	6.49	21.4	16.8
1	1	63	0	1	0	0	139	87	28.62879239	21	21	144	5	51	254.4	1.01	4.34	1.82	0.93	2.6	532.7	9.83	16.63	19.72	22.91	20.66	11.8	7.72	38.6	51	23.5	17
0	1	53	0	1	1	0	112	75	22.92011019	9	10	84	7.7	64.2	266.3	0.78	5.17	2.97	0.89	3.2	500.8	11.54	15.43	20.06	22.68	20.98	11.8	5.61	5.67	8.51	15.8	23.4
0	1	45	0	0	1	0	160	100	27.75510204	26	17	83	5.4	67.4	412.5	0.56	5.64	1.44	1.02	3.75	599	16.75	21.61	25.99	25.73	20.12	11.9	10.09	12.37	12.9	13.26	13.44
1	1	44	0	1	1	0	137	87	22.09317005	22	16	96	5.6	55.7	299.1	0.82	3.94	2.53	0.71	2.48	566.2	6.88	10.78	15.7	18.93	17.64	11.9	2.22	2.96	3.49	7.29	9.86
0	1	60	0	0	0	0	120	70	22.83737024	23	14	139	4.1	70.1	220.8	0.74	3.68	0.87	0.95	2.11	703	15.68	16.14	19.32	21.69	22.83	11.9	4.46	6.89	5.93	8.12	7.34
0	1	62	1	0	0	0	110	70	25.38146854	16	15	75	4.9	76	463	1.19	5.63	8.28	0.78	1.79	607.4	17.1	22.39	26.37	29.05	25.29	11.9	8.33	10.5	13.1	14.1	14.3
1	1	55	0	0	1	0	147	93	25.95155709	28	20	77	7	83.7	508.3	0.78	5.25	6.24	0.64	2.25	477.8	17.92	19.39	22.43	26.44	24.44	12	15.1	12.4	20.7	33	19.5
1	1	51	1	0	1	1	135	90	20.93663912	17	17	61	4.2	55	343.8	0.58	4.14	0.93	1.03	2.43	509.3	8.58	12.47	19.52	25.03	22.36	12	3.27	4.35	8.63	17.8	23.5
1	1	58	0	0	1	0	130	87	24.91349481	60	66	135	3.2	48	311.6	0.47	3.53	1.02	0.85	2.22	685	14.23	15.54	20.84	26.66	25.69	12	8.53	12.8	13	13.3	16.1
1	1	58	0	0	1	0	130	87	24.91349481	60	66	135	3.2	48	311.6	0.47	3.53	1.02	0.85	2.22	685	14.23	15.54	20.84	26.66	25.69	12	8.53	12.8	13	13.3	16.1
0	2	52	0	0	0	0	118	78	24.29543246	30	28	82	3.6	43	230.9	0.63	3.96	0.96	1.01	2.57	664	15	20.38	24.87	28.38	25.9	12	4.45	6.87	12.1	9.4	9
1	1	42	0	0	0	0	110	70	20.88275586	21	19	92	5.9	83	269	0.82	6.39	3.54	0.8	4.11	671.6	14.52	20.98	24.61	25.18	18.52	12.1	11.6	15.3	19.6	34.9	22.2
1	1	62	0	1	1	0	110	70	19.36983471	26	21	76	5.1	48	303.9	1.04	4.02	1.02	0.94	2.5	594.3	15.38	20.29	26.87	28.16	24.32	12.1	3.52	6.96	7.72	8.62	7.94
0	2	66	1	0	0	0	160	64	26.43807082	27	16	80	7.4	53	283.8	0.91	5.18	2.55	0.87	3.62	521.6	15.7	23.77	29.18	30.67	24.29	12.1	10.9	16.2	20.9	25.3	21.8
0	2	59	1	0	0	0	125	64	19.02739946	23	20	113	6.6	32.7	224.4	0.8	5.53	1.52	1.51	3.34	473.8	14.11	17.86	22.22	23.72	22.52	12.1	22.4	23	30.2	39.1	45.6
0	2	54	0	0	0	0	130	80	23.80540166	23	21	86	6	39	259.6	0.8	6.08	2.31	1.25	3.98	662.6	16.48	17.86	20.24	25.01	23.29	12.2	4.84	4.84	7.6	14	9.98
0	1	56	1	1	1	0	128	72	24.44180209	13	12	68	5.4	56.2	249.3	0.83	4.2	0.93	1.14	2.72	469.3	11.29	12.81	18.58	23.48	23.67	12.2	3.57	4.26	3.68	6.49	5.23
1	1	32	0	0	1	0	126	90	31.7417889	23	16	102	5.3	61	326.4	0.8	5.88	4.11	0.82	3.62	373	11.03	15.24	21.57	20.2	16.22	12.3	6.76	12.5	21.5	16.3	14.8
0	1	29	0	1	0	0	151	98	32.65306122	79	35	135	3.8	56.1	474.7	0.63	5.07	3.92	0.68	2.77	492.2	13.12	19.61	26.35	24.06	19.6	12.4	12.9	15	16.6	17.4	19.6
1	1	58	1	1	1	0	102	70	22.22222222	12	12	82	4.4	72.5	228.2	0.72	5.25	1.42	1.29	3.1	532.3	11.05	13.5	21.87	27.75	24.44	12.4	4.68	7.96	10	11.7	12.2
0	1	53	1	1	1	0	174	91	23.87511478	8	15	91	3.1	61.8	349.2	0.7	5.89	1.37	1.28	3.44	498.3	15.03	18.32	23.73	26.52	21.13	12.5	11.7	13.1	13.6	18.8	17.8
0	1	53	0	0	0	0	124	78	21.87755102	7	9	97	4.7	67	219.5	0.74	2.62	3.56	0.64	0.8	658.7	10.36	10.46	13.43	17.95	19.87	12.5	10.4	12.6	14.3	25.1	27.2
0	2	60	0	0	0	0	110	69	25.71100827	18	18	94	5.2	47	295.1	0.86	6.87	2.15	1.43	4.2	620.2	11.99	14.09	19.6	23.22	19.84	12.7	4.84	5.82	8.87	22.2	12.2
0	1	38	1	1	1	0	147	90	24.61810377	19	15	129	5.8	84	295	1	5.53	2.5	0.96	3.22	625.6	17.57	19.73	21.47	24.4	24.35	12.8	3.36	3.75	3.94	5.35	5.52
0	2	76	0	0	0	0	134	78	24.609375	22	20	94	7.3	88	297.1	1.29	6.1	3.77	1	3.09	869.7	23.4	28.34	35.5	40.47	36.88	12.8	10.4	12.6	14.3	18.7	17.3
0	2	46	0	0	0	0	111	85	19.22337562	14	14	50	2.4	25	230.3	0.68	4.52	1.34	1.13	2.71	761.2	11.87	13.55	20.29	26.76	26.32	12.9	4.4	6.46	8.85	12.9	10.4
0	1	35	1	0	0	0	141	101	23.99945917	54	40	184	4.5	62	582.2	0.68	5.97	9.25	0.76	1.67	541.2	10.42	17.23	22.22	23.88	18.26	13	10.5	13.1	14.1	15	18.6
1	1	39	1	1	1	0	126	78	24.03460984	20	10	79	4.4	45.7	261.3	0.57	5.83	3.5	0.78	3.42	498.3	7.67	12.16	17.35	22.24	20.16	13	7.8	8.62	8.83	13.3	12.8
0	2	56	0	0	0	0	173	90	23.922423	28	15	123	4.5	59.3	272.5	0.69	7.23	1.32	1.35	4.85	562.7	9.19	13.94	22.04	27.67	29.31	13.1	8.29	9.1	11.3	26.6	36
1	1	65	0	1	0	0	118	70	23.25501864	16	10	88	7.78	69.7	425	1.15	4.22	1.69	0.67	2.79	388.5	8.19	10.78	14.07	16.9	16.1	13.2	23.5	27.5	32.9	43.7	55.8
0	1	40	0	0	0	0	109	69	23.72281065	15	14	100	4.1	56	269.5	0.5	3.44	1.3	0.84	2.1	519.7	8.96	12.2	16.84	18.69	15.37	13.2	8.5	15.3	18.6	23.4	26.2
0	1	24	0	0	1	0	133	83	20.17691116	10	32	92	3.6	67	293.2	0.4	4.42	1.6	1.1	2.5	537.4	6.6	7.95	11.69	15.59	14.27	13.3	6.11	8.11	10.2	9.99	22
1	1	54	0	0	0	0	120	75	25.40281608	24	22	63	3.2	51	283.3	0.74	5.83	2.45	0.9	3.51	599.4	13.77	20.66	25.48	31.08	25.33	13.5	3.55	3.9	4.59	8.56	4.97
0	2	57	0	0	0	0	102	67	24.34175829	15	12	76	5.4	43.5	146.7	0.56	5.9	0.98	1.6	4.03	824.8	15.63	17.31	21.74	24.95	24.17	13.6	3.51	5.51	9.26	7.38	2.96
1	2	66	0	0	0	0	103	57	20.02884153	20	15	77	5.9	37.8	269.1	0.6	7.97	2.11	1.32	5.84	541.6	15.88	22.73	17.97	27.46	28.35	13.6	3.76	5.75	6.36	4.88	4.2
0	1	39	0	1	0	0	110	70	21.0498179	10	6	46	7.7	95.9	316.6	1	4.33	1.7	0.86	2.73	679.1	18.76	23.92	28.4	30.09	24.32	14.2	5.94	13.9	16	23.7	4.38
0	1	55	0	1	1	0	116	78	17.99816345	22	16	61	3.5	59.6	310.9	0.7	6.14	1.8	0.84	4.12	587.3	10.89	13.64	18.05	21.07	22.3	14.4	5.2	8.33	10.7	11.7	15.5
0	1	40	0	0	0	0	112	84	24.27012472	28	25	156	5.7	47	357.3	0.6	5.88	1.05	0.94	4.55	763.9	16.15	18.53	25.27	31.52	24.95	15	3.8	5.8	3.2	3.5	4.5
1	1	42	0	1	1	0	153	86	27.09925101	12	12	138	5.1	52	377.3	0.78	4.79	5.9	0.58	2.03	704.4	8.98	13.98	20.34	22.44	18.64	15.2	5.13	5.5	12.6	13.6	16.5
0	1	30	0	1	1	0	132	60	25.99243856	17	20	102	2	68	478.4	0.46	4.61	2.18	0.85	2.79	602.3	8.97	15.78	19.04	16.38	11.52	16.5	6.26	9.84	17.3	25.2	23.5
0	1	27	0	1	1	0	99	64	20.60378035	11	11	77	5.1	47	203.9	0.63	4.99	1.13	0.91	3.95	607.2	7.65	12.76	16.75	21.92	16.81	16.9	4.38	4.9	5.73	11.9	11.7
1	1	50	1	0	1	0	118	90	29.98358793	19	22	119	5.6	53	581.6	1.49	5.95	2.35	0.96	4.27	478.8	17.54	17.88	21.86	24.72	28.19	20	4.14	6.44	7.38	9.37	8.28
1	1	58	0	1	0	0	138	95	27.25088745	8	15	120	3.7	61.6	190.1	1.06	5.34	1.32	0.84	4.24	488.5	9.01	10.55	14.98	19.76	17.37	8.9	5.75	9.59	14	28.6	18.2
0	1	54	1	1	1	0	133	80	28.3446712	34	20	58	2.6	50	271.8	0.77	3.76	1.47	0.77	2.45	365.5	10.05	11.33	15.45	20.48	18.75	8.9	17	14.3	7.19	40.2	46.6
0	1	53	0	1	1	0	141	79	15.14960232	15	18	145	5.2	50	289.3	0.61	5.77	3.73	0.99	3.69	568.6	15.78	16.08	18.97	24.45	26.03	8.9	11.3	14.8	13.9	13.2	13
0	2	50	0	0	0	0	108	76	22.67573696	13	12	73	2.8	43	213.6	0.66	3.39	0.85	0.7	2.22	627	13.03	16.74	23.2	24.64	18.32	8.9	4.1	8.6	12.6	20.4	10.3
1	1	65	0	0	0	0	135	72	29.41176471	21	18	90	5.4	66	317.5	1.1	3.96	2.88	0.67	2.14	306.7	8.5	15.5	13.71	18.31	15.22	8.9	17.8	53.5	61.5	87.4	95.2
1	1	60	0	1	1	0	110	70	24.21229339	11	12	66	4.3	97	426	0.72	3.56	0.82	0.85	2.13	242.3	5.69	8.82	10.54	12.9	10.27	8.9	6.5	15.3	19	30.5	24.2
0	1	54	1	0	0	0	110	70	28.02768166	16	14	99	6	70.6	536.7	1.27	3.9	4.51	0.69	1.51	304.4	6.77	10.8	13.37	12.1	6.94	8.9	14.7	34.8	47.6	78.4	14.98
1	1	59	1	0	0	0	99	63	25.14285714	10	20	65	7	85	346.7	1.2	3.53	1.81	0.91	2.1	338.2	6.42	7.23	13.98	16.08	13.91	8.9	33	27.1	46.2	80	84.4
